# Supplementary material for: Genome Fusion Detection: a novel method to detect fusion genes from SNP-array data
Source: Bioinformatics. 2013 Jan 17;29(6):671–7. doi: 10.1093/bioinformatics/btt028 (PMC3597144; doi:10.1093/bioinformatics/btt028)
Supplement: Supplementary Data [file supp_btt028_supplementary_source_code.zip]

Archive with 18 entries (14 files):
- GFD/
- GFD/configuration/
- GFD/configuration/config.cfg
- GFD/hostlist.txt
- GFD/info/
- GFD/info/Readme.txt
- GFD/Readme.txt
- GFD/runGFD.R
- GFD/src/
- GFD/src/analyseFusionCandidates_parallel.R
- GFD/src/compareCelllines.R
- GFD/src/configParser.R
- GFD/src/Einlesen_der_daten_parallel.R
- GFD/src/fusionCandidates_parallel.R
- GFD/src/genelist-and-SNP6mapping.R
- GFD/src/optimisingLoessSmooth.R
- GFD/src/plotting.R
- GFD/src/runparallel.R
