# Supplementary material for: Genome Fusion Detection: a novel method to detect fusion genes from SNP-array data
Source: Bioinformatics. 2013 Jan 17;29(6):671–7. doi: 10.1093/bioinformatics/btt028 (PMC3597144; doi:10.1093/bioinformatics/btt028)
Supplement: Supplementary Data [file supp_btt028_supplementary_source_code.zip › GFD/configuration/config.cfg]

###############################################################
#configuration for parallelisation of GFD on Amazon clouds #

#set RData names make sure that the names are unique

hg_full_RData:ensembl_hg19_release66.RData
hg_unique_RData: ensembl_hg19_release66.unique.RData

SNP6_info_RData:  SNP60.mappings.RData
SNP6_mapping_RData:   SNP6_mapping_SNP_CN_feature_full.release32.RData
SNP6_ProbeRef_RData:    ProbeSNP6Ref.RData

#if you want to create the SNP6 mapping put the respective csv files in the info folder
#SNP6_ProbeRef_csv can be found within the PICNIC folder PICNIC/info/ the file has to be copy in the info directory
SNP6_ProbeRef_csv:  ProbeRef.csv
SNP6_info_SNP_csv:  GenomeWideSNP_6.na32.annot_withoutheader.csv
SNP6_info_CN_csv:   GenomeWideSNP_6.cn.na32.annot_withoutheader.csv

###############################################################
###############                                 ###############
###############         Pipeline properties    	###############
###############									###############
###############									###############
###	1) build_RData: build the needed RData for fast exces and low space usage
###	2) GFD: calculate all possible fusions for each sample 
###	3) cellLineCompare: Comparison of the GFD output generated in step 2
###
###	Step 1 can be run in parallelisation
###	Step 2 cannot be run in parallelisation
###############################################################

#if build_RData is enable. You have to set the path to the csv file in the path section

build_RData: F

#find all possible fusiongenes in each sample
GFD: T
cpus_for_GFD: 1

#compare GFD results and find recurrent fusiongenes
cellLineCompare: T

###############################################################
#####				GFD requirements			    #####
###############################################################

#set directories
#directory with segmentation output (e.g. generated by PICNIC)
segmentated_data: /home/sebastian/projects/Masterthesis/saver/data/files/

#directory where the GFD results are saved. Each sample is stored in a single folder
GFD_output: /home/sebastian/projects/Masterthesis/saver/data/figures/cell-line/

#directory where the comparison of GFD is stored
GFD_compare: /home/sebastian/projects/Masterthesis/saver/data/figures/

#prefix of output files to distinguish different runs
GFD_compare_fileextention: TMPRSS2-ERG-Celllines

#file with host information
hostfile:   hostlist.txt
