# Supplementary material for: Genome Fusion Detection: a novel method to detect fusion genes from SNP-array data
Source: Bioinformatics. 2013 Jan 17;29(6):671–7. doi: 10.1093/bioinformatics/btt028 (PMC3597144; doi:10.1093/bioinformatics/btt028)
Supplement: Supplementary Data [file supp_btt028_supplementary_source_code.zip › GFD/info/Readme.txt]

The following files MUST be in this directory:

ensembl_hg19_release66.RData (848KB)
ensembl_hg19_release66.unique.RData (508 KB)
ProbeSNP6Ref.RData (17778 KB)
SNP6_mapping_SNP_CN_feature_full.release32.RData (53061 KB)
SNP60.mappings.RData (14845 KB)

If these files are not here, you may download them from this source:
http://tinyurl.com/bjrogn5
or, alternatively, write an email request to:
philip.groth@bayer.com
