# Supplementary material for: Genome Fusion Detection: a novel method to detect fusion genes from SNP-array data
Source: Bioinformatics. 2013 Jan 17;29(6):671–7. doi: 10.1093/bioinformatics/btt028 (PMC3597144; doi:10.1093/bioinformatics/btt028)
Supplement: Supplementary Data [file supp_btt028_supplementary_source_code.zip › GFD/Readme.txt]

This folder contains all scripts necessary to execute the Genomic Fusion Detection algorithm (GFD)

Required packages:
	biomaRt
	R.utils
	snow


The pipeline can be executed as followed.
Start R
> source(runGFD.R)

set paths and options in the configuration file
The chromosomes which should be analyzed can be listed within the runGFD.R file. 
Set e.g. chr.name <- 21 to only analyze chromosome 21 or set chr.name <- c(1:22,"X","Y") to analyse all chromosomes

> runGFD()

The function runGFD() accepts different config files if one want to run different ones. 
runGFD(configuration="config.cfg") the config file has to be stored in the config folder.

A file like hostlist.txt is needed which contains the IP addresses of each workstation within the cluster. The addresses have to be written one below another. For root permission set e.g. root@the-IP-	address or to run on a local host set localhost or root@localhost. The path of the hostlist.txt file can be set in the config file.


configuration:

This folder contains the configuration file (default: "config.cfg"). In this file all necessary files and options are set.

For parallelisation the number of CPUs, set with the "cpus_for_GFD" option, will be used for allocating CPUs on all other workstations (defined in the hostfile.txt).

Within the config file one can define which parts of GFD are executed.

Important: If you set paths, absolute paths are needed. Three paths are needed

segmentated_data: the folder with the segmented data files like your-path/data/files/
GFD_output: is the output folder of the segmentation analysis and files with prefusions like your-path/figures/cell-line/
GFD_compare: is the output folder of the prefusion detection. Files containing the comparison results are written here like your-path/data/figures/

We recommend to choose different folders for GFD_output and GFD_compare and to store only folder created by this script within GFD_output (like GFD_output: your-path/figures/cell-line/ and GFD_compare: your-path/data/figures/ )

To distinguish between analysis runs you can set a prefix for the output files created by these scripts like
GFD_compare_fileextention: TMPRSS2-ERG-Celllines


info folder:

this folder contains all needed RData. The RData names can be set within the config file.

you need the genes of interest stored in a data.frame object called "hg_ensembl.unique" with the following columns 

ensembl_gene_id entrezgene    refseq      hgnc_symbol chromosome_name strand
ENSG00000255738  	2577   NM_001040663     GAGE4             X         +
start_position end_position transcript_biotype
	49364778     49370618     protein_coding

You need the SNP6 gene mapping with the following columns:

Probe.Set.ID Chromosome Physical.Position Strand Cytoband hgnc_symbol geneID
  CN_933644       X            168465        +    p22.33     PLCXD1    55344
    
you need the SNP6 Probe Reference RData.

You can generate these RData files by running build_RData section of the script.
Therefore you need the following files:
   GenomeWideSNP_6.na32.annot_withoutheader.csv
   GenomeWideSNP_6.cn.na32.annot_withoutheader.csv
   ProbeRef.csv (you can find this file in the PICNIC release)
Put the respective csv files in the info folder

The different R scripts can be found in the src folder:

runparallel.R	
	Is a script which executes the scripts needed for GFD algorithm in a specific order.

Einlesen_der_daten_parallel.R
	Reading of the PICNIC output files and screening for the needed information like SNP probe ID, CN position etc.

fusionCandidates_parallel.R
	determine genes which are possibly involved in a fusion (close to a breakpoint)
	
analyseFusionCandidates_parallel.R
	analyze genes close to a breakpoint using the given constraints 

compareCelllines.R
	This script determines common fusion genes over all cell lines/sample within a set of cell lines and evaluates the predicted fusion genes. A file is written with the possible fusion genes occurring in at least two cell lines and fulfills the median sequence constraint and the conservation constraint. Additionally subgroups of a fusion gene group is created.

optimisingLoessSmooth.R
Contains the function for optimizing the span used by loess normalization 

Plotting.R
This script contains all plots done during the fusion gene analysis
