# Supplementary material for: Genome Fusion Detection: a novel method to detect fusion genes from SNP-array data
Source: Bioinformatics. 2013 Jan 17;29(6):671–7. doi: 10.1093/bioinformatics/btt028 (PMC3597144; doi:10.1093/bioinformatics/btt028)
Supplement: Supplementary Data [file supp_btt028_supplementary_source_code.zip › GFD/runGFD.R]

setConfiguration <- function(configuration.file=configuration.file){
    #print(getwd())
    #setwd("../configuration/")
    if(configuration.file == ""){
        rconfig()
        print("Default configuration file is used!")
        }else{rconfig(paste("configuration",configuration.file,sep="/"))}
    #setwd(workingDir)
    #print(getwd())
    
}


buildingRData <- function(essential.option.RData){
        essential.option.RData.build <- append(essential.option.RData,c("SNP6_info_SNP_csv","SNP6_info_CN_csv","SNP6_ProbeRef_csv"))
    
        proofConfig(config,essential.option.RData.build)
        getHumanGenome(config$hg_full_RData)
        getUniqueHG(config$hg_unique_RData,config$hg_full_RData)
        
        getSNP6infoRData(config$SNP6_info_SNP_csv,config$SNP6_info_CN_csv,config$SNP6_info_RData,config$SNP6_ProbeRef_csv,config$SNP6_ProbeRef_RData)
        getSNP6Mapping(config$SNP6_mapping_RData,config$SNP6_info_RData,config$hg_unique_RData)
    
}

getWorkingDir <-function(){
    workingDir <<- getwd()
    }
runGFD <-function(configuration="config.cfg"){
    essential.option.RData <- c("hg_unique_RData","SNP6_info_RData","SNP6_mapping_RData","SNP6_ProbeRef_RData")
    
    
    #if there is no configfile given (empty ("")) the default config.cfg will be used. 
    #This file can be founder under the source directory
    configuration.file <- configuration
    getWorkingDir()

    source("src/configParser.R")
    source("src/runparallel.R")
    source("src/compareCelllines.R")
    source("src/genelist-and-SNP6mapping.R")

    setConfiguration(configuration.file=configuration.file)
     if(as.logical(config$build_RData)){
        print("Build RData files")
        buildingRData(essential.option.RData)   
        print("done")
        }

    if(as.logical(config$GFD)){
        print("Search for fusions in Samples")
        src <- paste(workingDir,"src/",sep="/")
        infoPath <- paste(workingDir,"info/",sep="/")
        segmentFeature <- "segments__feature.TXT.csv"
        outputFeature <-  "output__feature.TXT.csv" 

        chr.name <- 21 #c(1:22,"X","Y")

        proCell <- list.files(config$segmentated_data)

        cl <- getCluster(config$cpus_for_GFD,config$hostfile)
        parallelisation(cl,proCell,src,segmentFeature,outputFeature,config$segmentated_data,config$GFD_output,infoPath,config$SNP6_mapping_RData,config$SNP6_ProbeRef_RData,config$hg_unique_RData,chr.name)
        stopCluster(cl)
        print("done")
    }

    if(as.logical(config$cellLineCompare)){
    print("Comparing GFD results...")
    compareSamples(config$GFD_compare,config$GFD_output,config$GFD_compare_fileextention)
    print("done")
    }
}
