# Supplementary material for: Genome Fusion Detection: a novel method to detect fusion genes from SNP-array data
Source: Bioinformatics. 2013 Jan 17;29(6):671–7. doi: 10.1093/bioinformatics/btt028 (PMC3597144; doi:10.1093/bioinformatics/btt028)
Supplement: Supplementary Data [file supp_btt028_supplementary_source_code.zip › GFD/src/analyseFusionCandidates_parallel.R]

######## Parameter ######
#environment

#======================================================================================================#
getGeneLengthDistributionHG19 <- function(){
  setwd(infoPath)
  load(hg_unique_RData) #loading RData 
  
  hg.protein <- hg_ensembl.unique[,c("start_position","end_position")]
  hg.geneSize.distribution <<- hg.protein$end_position - hg.protein$start_position
  gene.min.length <<- min(hg.geneSize.distribution)
  gene.max.length <<- max(hg.geneSize.distribution)
}
#======================================================================================================#

CNVdestribution <- function(segmentInfo){
  cnv <- as.numeric(segmentInfo$probeCNV)
  cnv.count <- table(cnv)
  cnv.count.data.frame <- as.data.frame(cnv.count)
  cnv.fraction <- cnv.count.data.frame$Freq/sum(cnv.count.data.frame$Freq) #wieviel prozent der daten liegen in welchem Bereich
  cnv.fraction.frame <- cnv.count.data.frame
  cnv.fraction.frame$Freq <- cnv.fraction
  
  cnv.probability <- cnv/length(cnv)
  getCNVcountPlot(cnv.count,cnv.fraction,cnv.count.data.frame$cnv,cnv)  
  getPropabilityDensityPlot(cnv.probability,cnv.count.data.frame)
  
  cnv.count.data.frame$Freq <- as.numeric(cnv.count.data.frame$Freq/sum(cnv.count.data.frame$Freq))
  cnv.fraction.df <<- cnv.count.data.frame
}
#======================================================================================================#

intrachromosomal <- function(current.three.dash.gene,current.five.dash.gene,probe.count){
  
  if((current.three.dash.gene$geneStrand[1] == current.five.dash.gene$geneStrand[1])){
    analyse(current.three.dash.gene,current.five.dash.gene,"intrachromosomal",probe.count)
  }else{if(current.five.dash.gene$geneStrand[1] == "+" & current.three.dash.gene$geneStrand[1] == "-"){
    analyse(current.three.dash.gene[dim(current.three.dash.gene)[1]:1,],current.five.dash.gene,"intrachromosomal",probe.count)
  }else{analyse(current.three.dash.gene,current.five.dash.gene[dim(current.five.dash.gene)[1]:1,],"intrachromosomal",probe.count)}
  }

}

interchromosomal <- function(current.three.dash.gene,current.five.dash.gene,probe.count){
  if(current.three.dash.gene$geneStrand[1] == current.five.dash.gene$geneStrand[1]){
    analyse(current.three.dash.gene,current.five.dash.gene,"interchromosomal",probe.count)
  }else{if(current.five.dash.gene$geneStrand[1] == "+" & current.three.dash.gene$geneStrand[1] == "-"){
    analyse(current.three.dash.gene[dim(current.three.dash.gene)[1]:1,],current.five.dash.gene,"interchromosomal",probe.count)
  }else{analyse(current.three.dash.gene,current.five.dash.gene[dim(current.five.dash.gene)[1]:1,],"interchromosomal",probe.count)}
  }
}
#======================================================================================================#

run.loess.smoothing <- function(x,y){
  
  x<<- x
  y<<-y
  span.l <<- "aicc"#"gcv"
  span.l.name<-span.l
  span.l<-optimize(f=smooth.err, interval=c(0.01, 0.99))$minimum                          
  #cat(span.l.name, "Chosen Span = ", span.l, "\n")
  y.loess <- loess(y ~ x,degree=1,span=span.l, data.frame(x=x, y=y))  
  #Compute loess smoothed values for all points along the curve:  
  y.predict <- predict(y.loess, data.frame(x=x))  
  return(list("x"=x,"y"=y.predict))
}

getAnalysesRMS <- function(current.three.dash.gene,current.five.dash.gene,combinationtype,probe.count){
  #calculating the loess normalization of each pair as well as the correlation and the RMS
    #saving this information for each combination
 
    #calutating loess normalization
  prediction_five <- run.loess.smoothing(x=seq(1,length(current.five.dash.gene$probeIntensity)),y=current.five.dash.gene$probeIntensity)
  
  prediction_five_last <- prediction_five$y[(length(prediction_five$y)-(probe.count-1)):length(prediction_five$y)]
   
  prediction_three <- run.loess.smoothing(x=seq(1,length(current.three.dash.gene$probeIntensity)),y=current.three.dash.gene$probeIntensity)
  prediction_three_first <- prediction_three$y[1:probe.count]
  #consider only a number of data points given by probe.count of the respective site and calculate the correlation coefficent
  cor.fusionboarder <- cor.test(prediction_five_last,prediction_three_first,method="pearson")
  
  RMS <- sqrt(1/probe.count * sum(prediction_three_first - prediction_five_last[length(prediction_five_last):1])^2)
  
  if(combinationtype == "intrachromosomal"){
    #save the information for intrachromosomal fusion combinations
      #for performance reasons a list instead of a data.frame is used
    fusionCandidates.intrachromosomal.list$five.dash.gene <<- append(fusionCandidates.intrachromosomal.list$five.dash.gene,current.five.dash.gene$hgnc_symbol[1])
    fusionCandidates.intrachromosomal.list$three.dash.gene <<- append(fusionCandidates.intrachromosomal.list$three.dash.gene,current.three.dash.gene$hgnc_symbol[1])
    fusionCandidates.intrachromosomal.list$five.dash.gene.copy.number <<- append(fusionCandidates.intrachromosomal.list$five.dash.gene.copy.number,current.five.dash.gene$probeCNV[1])
    fusionCandidates.intrachromosomal.list$three.dash.gene.copy.number <<- append(fusionCandidates.intrachromosomal.list$three.dash.gene.copy.number,current.three.dash.gene$probeCNV[1])
    fusionCandidates.intrachromosomal.list$chr <<- append(fusionCandidates.intrachromosomal.list$chr,current.three.dash.gene$chromosome[1])
    fusionCandidates.intrachromosomal.list$RMS <<- append(fusionCandidates.intrachromosomal.list$RMS,RMS)
    fusionCandidates.intrachromosomal.list$cor.estimate <<- append(fusionCandidates.intrachromosomal.list$cor.estimate,as.numeric(cor.fusionboarder$estimate))
    fusionCandidates.intrachromosomal.list$cor.p.value <<- append(fusionCandidates.intrachromosomal.list$cor.p.value,as.numeric(cor.fusionboarder$p.value))
    
 
  }else{
      #save the information for interchromosomal fusion combinations
    fusionCandidates.interchromosomal.list$five.dash.gene <<- append(fusionCandidates.interchromosomal.list$five.dash.gene,current.five.dash.gene$hgnc_symbol[1])
    fusionCandidates.interchromosomal.list$three.dash.gene <<- append(fusionCandidates.interchromosomal.list$three.dash.gene,current.three.dash.gene$hgnc_symbol[1])
    fusionCandidates.interchromosomal.list$five.dash.gene.copy.number <<- append(fusionCandidates.interchromosomal.list$five.dash.gene.copy.number,current.five.dash.gene$probeCNV[1])
    fusionCandidates.interchromosomal.list$three.dash.gene.copy.number <<- append(fusionCandidates.interchromosomal.list$three.dash.gene.copy.number,current.three.dash.gene$probeCNV[1])
    fusionCandidates.interchromosomal.list$chr.five.dash.gene <<- append(fusionCandidates.interchromosomal.list$chr.five.dash.gene,current.five.dash.gene$chromosome[1])
    fusionCandidates.interchromosomal.list$chr.three.dash.gene <<- append(fusionCandidates.interchromosomal.list$chr.three.dash.gene,current.three.dash.gene$chromosome[1])
    fusionCandidates.interchromosomal.list$RMS <<- append(fusionCandidates.interchromosomal.list$RMS,RMS)
    fusionCandidates.interchromosomal.list$cor.estimate <<- append(fusionCandidates.interchromosomal.list$cor.estimate,as.numeric(cor.fusionboarder$estimate))
    fusionCandidates.interchromosomal.list$cor.p.value <<- append(fusionCandidates.interchromosomal.list$cor.p.value,as.numeric(cor.fusionboarder$p.value))

  }

  
  }
#======================================================================================================#
analyse <- function(current.three.dash.gene,current.five.dash.gene,combinationtype,probe.count){
  #get the CN of the genes currently considered
  current.three.dash.gene.probeCNV <- current.three.dash.gene$probeCNV[1]
  current.five.dash.gene.probeCNV <- current.five.dash.gene$probeCNV[1]
  #constraint: the CN difference has to be at most +-1
  if((current.three.dash.gene.probeCNV == current.five.dash.gene.probeCNV)|((current.three.dash.gene.probeCNV +1) == current.five.dash.gene.probeCNV)|((current.three.dash.gene.probeCNV -1) == current.five.dash.gene.probeCNV)|(current.three.dash.gene.probeCNV == (current.five.dash.gene.probeCNV+1))|(current.three.dash.gene.probeCNV == (current.five.dash.gene.probeCNV-1))){
    
    getAnalysesRMS(current.three.dash.gene,current.five.dash.gene,combinationtype,probe.count)
  }
  
}

#======================================================================================================#
rows.in.a1.that.are.in.a2  <- function(a1,a2)
{
    #fast comparing of data.frame rows
  a1.vec <- apply(a1, 1, paste, collapse = "")
  a1.vec <- gsub(" ","",a1.vec)
  
  a2.vec <- apply(a2, 1, paste, collapse = "")
  a2.vec <- gsub(" ","",a2.vec)
  
  a1.with.a2.rows <- a1[a1.vec %in% a2.vec,]
  return(a1.with.a2.rows)
}
#======================================================================================================#
getfusionPairs <- function(probe.count){
  RMS.array <<- numeric(0) 
  
  #the CN of the gene considered has to differ from 0
  fusionCandidates.five.dash.final <- fusionCandidates.five.dash[fusionCandidates.five.dash$probeCNV != 0,]
  
  fusionCandidates.three.dash.final <- fusionCandidates.three.dash[fusionCandidates.three.dash$probeCNV != 0,]
  five.dash.genes <- unique(fusionCandidates.five.dash.final[,c("hgnc_symbol","probeCNV")])
  three.dash.genes <- unique(fusionCandidates.three.dash.final[,c("hgnc_symbol","probeCNV")])
 
  ptm <- proc.time()
  
  for(gene.five.index in seq(1,dim(five.dash.genes)[1])){
 
    actual.viewed.five.dash.gene.segment <- rows.in.a1.that.are.in.a2(fusionCandidates.five.dash.final[,c("hgnc_symbol","probeCNV")],five.dash.genes[gene.five.index,c("hgnc_symbol","probeCNV")])
    current.five.dash.gene <- fusionCandidates.five.dash.final[which(rownames(fusionCandidates.five.dash.final) %in% rownames(actual.viewed.five.dash.gene.segment)),]
    
    current.five.dash.gene.name <- current.five.dash.gene$hgnc_symbo[1]
    current.five.dash.gene.chr <- current.five.dash.gene$chromosome[1]
    five.dash.segmentLength <-  current.five.dash.gene$probePosition[dim(current.five.dash.gene)[1]] - current.five.dash.gene$probePosition[1]
    
    for(gene.three.index in seq(1,dim(three.dash.genes)[1])){
      actual.viewed.three.dash.gene.segment <- rows.in.a1.that.are.in.a2(fusionCandidates.three.dash.final[,c("hgnc_symbol","probeCNV")],three.dash.genes[gene.three.index,c("hgnc_symbol","probeCNV")])
      current.three.dash.gene <- fusionCandidates.three.dash.final[which(rownames(fusionCandidates.three.dash.final) %in% rownames(actual.viewed.three.dash.gene.segment)),]
      
      if(current.five.dash.gene.name != current.three.dash.gene$hgnc_symbol[1] & dim(current.three.dash.gene)[1] >= probe.count & dim(current.five.dash.gene)[1] >= probe.count){
        #constraint: the gene length has to be larger or equal the probe.count
        three.dash.segmentLength <- current.three.dash.gene$probePosition[dim(current.three.dash.gene)[1]] - current.three.dash.gene$probePosition[1]
        
        fusion.length <- three.dash.segmentLength + five.dash.segmentLength
        #constraint: the length of a fusion has a minimal and maximal size
        if((fusion.length >= gene.min.length) & (fusion.length <= gene.max.length)){ 
          #testing if the gene combination is a intra or interchromosomal fusion
          if((current.five.dash.gene.chr == current.three.dash.gene$chromosome[1])){
            intrachromosomal(current.three.dash.gene,current.five.dash.gene,probe.count)
          }else{
            interchromosomal(current.three.dash.gene,current.five.dash.gene,probe.count)
          }
        }
      }
      
    }
  }
}
#======================================================================================================#
fusionCandidatesToFlat <- function(){
    #writing fusion candidates to tap-separated flat file
  fusionCandidates.five.dash.final <- fusionCandidates.five.dash[2:dim(fusionCandidates.five.dash)[1],] 
  fusionCandidates.three.dash.final <- fusionCandidates.three.dash[2:dim(fusionCandidates.three.dash)[1],]
  
  fusionCandFiveFlat <- paste(c(graphicaloutput,"/",c_line,"/",c_line,"_Five.Dash.Candidates.txt"),collapse="")
  fusionCandThreeFlat <- paste(c(graphicaloutput,"/",c_line,"/",c_line,"_Three.Dash.Candidates.txt"),collapse="")
  header <- paste(c("physical.probe.position","copy.number","probe.intensity","probe.strand","probe.cytoband","hgnc_symbol","ensembl.gene.id","gene.strand","chromosome"),collapse="\t")
  write(header,fusionCandThreeFlat)
  write.table(fusionCandidates.three.dash.final[which(fusionCandidates.three.dash.final$probeCNV != 0),],fusionCandThreeFlat,append=T,col.names=F,row.names=F,quote=F,sep="\t")
  
  write(header,fusionCandFiveFlat)
  write.table(fusionCandidates.five.dash.final[which(fusionCandidates.five.dash.final$probeCNV != 0),],fusionCandFiveFlat,append=T,col.names=F,row.names=F,quote=F,sep="\t")
}

#======================================================================================================#
fusionPairsToFlat <- function(fusionCandidates,extention,categorie){
    #writing possible fusions to tap-separated flat file
  fileFlat <- paste(c(graphicaloutput,"/",c_line,"/",c_line,extention),collapse="")
  if(categorie == "intra"){
    header <- paste(c("five.dash.gene","three.dash.gene","five.dash.gene.copy.number","three.dash.gene.copy.number","chromosome","RMS","correlation.estimate","correlation.p.value","score","rank"),collapse="\t")
    write(header,fileFlat)
    write.table(fusionCandidates,fileFlat,append=T,col.names=F,row.names=F,quote=F,sep="\t")
  }else{
    header <- paste(c("five.dash.gene","three.dash.gene","five.dash.gene.copy.number","three.dash.gene.copy.number","five.dash.gene.chromosome","three.dash.gene.chromosome","RMS","correlation.estimate","correlation.p.value","score","rank"),collapse="\t")
    write(header,fileFlat)
    write.table(fusionCandidates,fileFlat,append=T,col.names=F,row.names=F,quote=F,sep="\t")
  }
}

selectedFusionCandidates <- function(){  
  library(R.utils)
  #initialisation of a list for saving the possible fusion candidates
  fusionCandidates.intrachromosomal.list <<- list(five.dash.gene=0,three.dash.gene=0,five.dash.gene.copy.number=0,three.dash.gene.copy.number=0,chr=0,RMS=0,cor.estimate=0,cor.p.value=1,score=0)
  fusionCandidates.interchromosomal.list <<- list(five.dash.gene=0,three.dash.gene=0,five.dash.gene.copy.number=0,three.dash.gene.copy.number=0,chr.five.dash.gene=0,chr.three.dash.gene=0,RMS=0,cor.estimate=0,cor.p.value=1,score=0)
}

#======================================================================================================#
selectedGeneLoss <- function(){
    #initial a data.frame for saving gene losses
    gene.loss <<- dataFrame(colClasses=c(probePosition="integer",probeCNV="integer",probeChr="character",probeIntensity="integer",probeCytoband="character",probeStrand="character",hgnc.symbol="character",ensembl.gene.id="character",gene.start="integer",gene.end="integer",gene.strand="character"),nrow=1)
}
#======================================================================================================#
creatingDir <- function(graphicaloutput,c_line){
    #create required folders if not exist
  if (! file.exists(graphicaloutput)){
    print(paste("creating:",graphicaloutput,sep=" "))
    dir.create(graphicalOutput)
  }
  cellout <- paste(graphicaloutput,c_line,sep="/")
  if (! file.exists(cellout)){
    print(paste("creating:",cellout,sep=" "))
    dir.create(cellout)
  }
} # end creatingDir
#======================================================================================================#
