# Supplementary material for: Genome Fusion Detection: a novel method to detect fusion genes from SNP-array data
Source: Bioinformatics. 2013 Jan 17;29(6):671–7. doi: 10.1093/bioinformatics/btt028 (PMC3597144; doi:10.1093/bioinformatics/btt028)
Supplement: Supplementary Data [file supp_btt028_supplementary_source_code.zip › GFD/src/compareCelllines.R]

# This script evaluates the predicted fusion genes in each cell line. A file is written with the possible fusion genes occurring in at least two cell lines
# it is executed with the main function at the end of this file

#directory where the output files are saved


readFile <- function(candidates.file){
    #reading file with genes possibly involved in a fusion
  return(read.delim(candidates.file,header=T,stringsAsFactors=F))
}

progressBar <- function(X)
{
    env <- environment()
    pb_Total <- X
    counter <- 0
    pb <- txtProgressBar(min = 0, max = pb_Total, style = 3)
    return(list(env=env,pb=pb))
}
#======================================================================================================#
wrapper <- function(env){
    curVal <- get("counter", envir = env)
    assign("counter", curVal +1 ,envir=env)
    setTxtProgressBar(get("pb", envir=env), curVal +1)
}

getGroups <- function(group,extention,input)
{
    #creates a global list of cell lines which should be screened for common fusion genes
  group.list <<- lapply(group,function(c_line){
    fusion.candidates <- paste(c(input,"/",c_line,"/",c_line,extention),collapse="") #input statt output
    file.obj <- readFile(fusion.candidates)
    file.obj$correlation.estimate <- as.numeric(file.obj$correlation.estimate)
    file.obj.filter <- file.obj[abs(file.obj$correlation.estimate) > 0.9,]
    file.list <- as.list(file.obj.filter)
    file.list$fusion.pairs <- paste(file.obj.filter$five.dash.gene,file.obj.filter$three.dash.gene,sep="_")
    return(file.list)
  })

}

getAdditionalInfo <- function(groupMember,pair,validationTyp,group){
      group.idx <- which(group %in% groupMember)

      pair.idx <- which(group.list[[group.idx]]$fusion.pairs %in% pair) #get the position of the fusion within the cell lines
      if(length(pair.idx) == 1){#if the fusion occur only one time (a fusion between two genes can occur several times with different values caused by truncations of the genes)
          #get the information of the fusion
        RMS <- group.list[[group.idx]]$RMS[pair.idx]
        correlation.estimate <- group.list[[group.idx]]$correlation.estimate[pair.idx]
        five.dash.gene.copy.number <- group.list[[group.idx]]$five.dash.gene.copy.number[pair.idx]
        three.dash.gene.copy.number <- group.list[[group.idx]]$three.dash.gene.copy.number[pair.idx]
        five.dash.gene.chromosome <- group.list[[group.idx]]$five.dash.gene.chromosome[pair.idx]
        three.dash.gene.chromosome <- group.list[[group.idx]]$three.dash.gene.chromosome[pair.idx]
        chromosome <- group.list[[group.idx]]$chromosome[pair.idx]
      }else{if(length(pair.idx) > 1){#if there are different segmentations of the same genes resulting in fusions with different values e.g. start end positions
        choice <- which(max(abs(group.list[[group.idx]]$correlation.estimate[pair.idx])) == abs(group.list[[group.idx]]$correlation.estimate[pair.idx])) #determine the fusion combination with the highest correlation
        #get the needed information of the choice
        RMS <- group.list[[group.idx]]$RMS[pair.idx][choice]
        correlation.estimate <- group.list[[group.idx]]$correlation.estimate[pair.idx][choice]
        five.dash.gene.copy.number <- group.list[[group.idx]]$five.dash.gene.copy.number[pair.idx][choice]
        three.dash.gene.copy.number <- group.list[[group.idx]]$three.dash.gene.copy.number[pair.idx][choice]
        five.dash.gene.chromosome <- group.list[[group.idx]]$five.dash.gene.chromosome[pair.idx][choice]
        three.dash.gene.chromosome <- group.list[[group.idx]]$three.dash.gene.chromosome[pair.idx][choice]
        chromosome <- group.list[[group.idx]]$chromosome[pair.idx][choice]
      }
      }
    if(validationTyp == "inter"){
      return(list("RMS"=RMS,"correlation.estimate"=correlation.estimate,"five.dash.gene.copy.number"=five.dash.gene.copy.number,"three.dash.gene.copy.number"=three.dash.gene.copy.number,"five.dash.gene.chromosome"=five.dash.gene.chromosome,"three.dash.gene.chromosome"=three.dash.gene.chromosome))
    }else{
      return(list("RMS"=RMS,"correlation.estimate"=correlation.estimate,"five.dash.gene.copy.number"=five.dash.gene.copy.number,"three.dash.gene.copy.number"=three.dash.gene.copy.number,"chromosome"=chromosome))
      }


  }

appendToList <- function(fusion.count.comb,pair,validationTyp,memberInfo,appending){
  if(appending){
      #if the fusion is allready known append the inforation of the fusion within the new cell line
    fusion.count.comb[[pair]]$RMS <- append(fusion.count.comb[[pair]]$RMS,memberInfo$RMS)
    fusion.count.comb[[pair]]$correlation.estimate <- append(fusion.count.comb[[pair]]$correlation.estimate,memberInfo$correlation.estimate)
    fusion.count.comb[[pair]]$five.dash.gene.copy.number <- append(fusion.count.comb[[pair]]$five.dash.gene.copy.number,memberInfo$five.dash.gene.copy.number)
    fusion.count.comb[[pair]]$three.dash.gene.copy.number <- append(fusion.count.comb[[pair]]$three.dash.gene.copy.number,memberInfo$three.dash.gene.copy.number)
    if(validationTyp == "inter"){ #if the fusion is an interchromosomal fusion
      fusion.count.comb[[pair]]$five.dash.gene.chromosome <- append(fusion.count.comb[[pair]]$five.dash.gene.chromosome,memberInfo$five.dash.gene.chromosome)
      fusion.count.comb[[pair]]$three.dash.gene.chromosome <- append(fusion.count.comb[[pair]]$three.dash.gene.chromosome,memberInfo$three.dash.gene.chromosome)
    }else{fusion.count.comb[[pair]]$chromosome <- append(fusion.count.comb[[pair]]$chromosome,memberInfo$chromosome)}
    
  }else{#if the fusion is not known create a group
    fusion.count.comb[[pair]]$RMS <- memberInfo$RMS
    fusion.count.comb[[pair]]$correlation.estimate <- memberInfo$correlation.estimate
    fusion.count.comb[[pair]]$five.dash.gene.copy.number <- memberInfo$five.dash.gene.copy.number
    fusion.count.comb[[pair]]$three.dash.gene.copy.number <- memberInfo$three.dash.gene.copy.number
    if(validationTyp == "inter"){
      fusion.count.comb[[pair]]$five.dash.gene.chromosome <- append(fusion.count.comb[[pair]]$five.dash.gene.chromosome,memberInfo$five.dash.gene.chromosome)
      fusion.count.comb[[pair]]$three.dash.gene.chromosome <- append(fusion.count.comb[[pair]]$three.dash.gene.chromosome,memberInfo$three.dash.gene.chromosome)
    }else{fusion.count.comb[[pair]]$chromosome <- append(fusion.count.comb[[pair]]$chromosome,memberInfo$chromosome)}
    
    }
  return(fusion.count.comb)
}
countOccurens <- function(group,validationTyp){
    #calculating the frequency of a fusion gene over a set of cell lines
  fusion.count.comb <- list() #create an empty list where the fusion and all informations will be saved (fusion parts, cell lines etc.)
  print("Search common fusions")
  #proBar <- progressBar(length(group.list))
  
  for (i in seq(1,length(group.list))){#iterate over all fusions of a cell line
    #wrapper(proBar$env)
    for (j in seq(1,length(group.list))){ #itterate over all fusions of a cell line (for comparison)
      if(j > i){ #if both cell lines are different
        inters <- intersect(group.list[[i]]$fusion.pairs,group.list[[j]]$fusion.pairs) #intersection of fusion gene prediction in two cell lines
        
        for(pair in inters){ #itterate over fusion genes occurring in both cell lines
          pair.index.count <- which(names(fusion.count.comb) %in% pair) #checking if the gene is already known
          if(length(pair.index.count) == 0){ # if the fusion gene is not observed until now get the information required of the fusion and create a new fusion groupe of cell lines
            fusion.count.comb[[pair]]$c_line <- group[c(i,j)]
            first <- T
            for(groupMember in group[c(i,j)]){ #get informations of all common fusions
              memberInfo <- getAdditionalInfo(groupMember,pair,validationTyp,group)#get the information
              if(first){
                fusion.count.comb <- appendToList(fusion.count.comb,pair,validationTyp,memberInfo,appending=F)#appending to a list of common fusions
                first <- F
                 }else{
                   fusion.count.comb<- appendToList(fusion.count.comb,pair,validationTyp,memberInfo,appending=T)
                   }
                }
            
          }else{ #if the fusion gene is already known append the cell line to the existing fusion groupe of cell lines
            combination <- group[c(i,j)]
            new.cline.idx <- which(!(combination %in% fusion.count.comb[[pair]]$c_line)) #check if the cell lines already within the fusion group or which is not
            if(length(new.cline.idx) != 0){ #if there is a new cell line
                new.cline <- combination[new.cline.idx] #get the name of the cell line
                fusion.count.comb[[pair]]$c_line <- append(fusion.count.comb[[pair]]$c_line,new.cline) #append the new cell line to the fusion group
                for(test in new.cline){
                  memberInfo <- getAdditionalInfo(test,pair,validationTyp,group)
                  fusion.count.comb <- appendToList(fusion.count.comb,pair,validationTyp,memberInfo,appending=T)#append the fusion information of the new cell line
                }
            }
          }
        }
      }
    }
  }
  return(fusion.count.comb)
}


writeToFlat <- function(fusion.count.comb,validationTyp,extention,input,output,outFile.Name,group){
  fileFlat <- paste(c(output,"/",outFile.Name,extention),collapse="")
  if(validationTyp == "inter"){
  header <- paste(c("cell.line","RMS","correlation.estimate","five.dash.gene.copy.number","three.dash.gene.copy.number","five.dash.gene.chromosome","three.dash.gene.chromosome","five.dash.gene","three.dash.gene","five.dash.gene.segment.start","five.dash.gene.segment.end","three.dash.gene.segment.start","three.dash.gene.segment.end","hits","frequency"),collapse="\t")
  
  }else{header <- paste(c("cell.line","RMS","correlation.estimate","five.dash.gene.copy.number","three.dash.gene.copynumber","chromosome","five.dash.gene","three.dash.gene","five.dash.gene.segment.start","five.dash.gene.segment.end","three.dash.gene.segment.start","three.dash.gene.segment.end","hits","frequency"),collapse="\t")}
  write(header,fileFlat,sep="\t")
  if(length(fusion.count.comb) == 0){write("no hits found",fileFlat,append=T)
                                     }else{
  fusions <- names(fusion.count.comb)
  print(paste("Writing common fusions to ",fileFlat,sep=""))
  #proBar <- progressBar(length(fusion.count.comb))
  for(fusion.idx in seq(1,length(fusion.count.comb))){
   #wrapper(proBar$env)
    tmp <- as.data.frame(fusion.count.comb[[fusion.idx]],stringsAsFactors=F)
    genes <- strsplit(fusions[fusion.idx],"_")
    five.dash.gene <- genes[[1]][1]
    three.dash.gene <- genes[[1]][2]
    tmp <- cbind(tmp,"five.dash.gene"=rep(five.dash.gene,dim(tmp)[1]),"three.dash.gene"=rep(three.dash.gene,dim(tmp)[1]))
    probePosition <- getProbePosition(tmp,five.dash.gene,three.dash.gene,input)#
    tmp <- cbind(tmp,"five.dash.gene.segment.start"=probePosition$five.dash.segment.start,"five.dash.gene.segment.end"=probePosition$five.dash.segment.end,"three.dash.gene.segment.start"=probePosition$three.dash.segment.start,"three.dash.gene.segment.end"=probePosition$three.dash.segment.end,"hits"=dim(tmp)[1],"frequency"=(dim(tmp)[1]/length(group)))
  
    write.table(tmp,file=fileFlat,append=T,col.names=F,row.names=F,quote=F,sep="\t")
    }
                                     }
}

writeToFlat2 <- function(fusion.count.comb,extention,output,outFile.Name){
    fileFlat <- paste(c(output,"/",outFile.Name,extention),collapse="")
    header <- paste(colnames(fusion.count.comb),collapse="\t")
    write(header,fileFlat,sep="\t")
    if(length(fusion.count.comb) == 0){write("no hits found",fileFlat,append=T)
    }else{
        write.table(fusion.count.comb,file=fileFlat,append=T,col.names=F,row.names=F,quote=F,sep="\t")
    }
    }
getProbePosition <- function(tmp,five.dash.gene,three.dash.gene,input){
  five.dash.segment.start <-  numeric(0)
  five.dash.segment.end <-  numeric(0)
  three.dash.segment.start <- numeric(0)
  three.dash.segment.end <- numeric(0)
  for(c_line in seq(1,length(tmp$c_line))){
    five.candidates <- paste(c(input,"/",tmp$c_line[c_line],"/",tmp$c_line[c_line],"_Five.Dash.Candidates.txt"),collapse="")
    five.candidates.df <- readFile(five.candidates)
    five.candidates.df$copy.number <- as.numeric(five.candidates.df$copy.number)
    tmp$five.dash.gene.copy.number <- as.numeric(tmp$five.dash.gene.copy.number)
    
    five.idx <- rows.in.a1.that.are.in.a2(five.candidates.df[,c("hgnc_symbol","copy.number")],tmp[c_line,c("five.dash.gene","five.dash.gene.copy.number")])
    five.gene.info <- five.candidates.df[rownames(five.candidates.df) %in% rownames(five.idx),]
    
    five.dash.segment.start <- append(five.dash.segment.start,five.gene.info$physical.probe.position[1])
 
    five.dash.segment.end <- append(five.dash.segment.end,five.gene.info$physical.probe.position[dim(five.gene.info)[1]])

    three.candidates <- paste(c(input,"/",tmp$c_line[c_line],"/",tmp$c_line[c_line],"_Three.Dash.Candidates.txt"),collapse="")
    three.candidates.df <- readFile(three.candidates)
    three.candidates.df$copy.number <- as.numeric(three.candidates.df$copy.number)
    three.idx <- rows.in.a1.that.are.in.a2(three.candidates.df[,c("hgnc_symbol","copy.number")],tmp[c_line,c("three.dash.gene","three.dash.gene.copy.number")])
    three.gene.info <- three.candidates.df[rownames(three.candidates.df) %in% rownames(three.idx),]
    three.dash.segment.start <- append(three.dash.segment.start,three.gene.info$physical.probe.position[1])
    three.dash.segment.end <- append(three.dash.segment.end,three.gene.info$physical.probe.position[dim(three.gene.info)[1]])

  }
  return(list("five.dash.segment.start"=five.dash.segment.start,"five.dash.segment.end"=five.dash.segment.end,"three.dash.segment.start"=three.dash.segment.start,"three.dash.segment.end"=three.dash.segment.end))
}

rows.in.a1.that.are.in.a2  <- function(a1,a2)
{
  a1.vec <- apply(a1, 1, paste, collapse = "")
  a1.vec <- gsub(" ","",a1.vec)
  
  a2.vec <- apply(a2, 1, paste, collapse = "")
  a2.vec <- gsub(" ","",a2.vec)
  
  a1.with.a2.rows <- a1[a1.vec %in% a2.vec,]
  return(a1.with.a2.rows)
}

getfusionGroups <- function(tmp){
    #prooving the conservation of the fusion genes within the group
    tmp$five.dash.gene.segment.start <- as.numeric(tmp$five.dash.gene.segment.start)
    tmp$five.dash.gene.segment.end <- as.numeric(tmp$five.dash.gene.segment.end)
    
    five.start.three.start <- rows.in.a1.that.are.in.a2(tmp[,c("five.dash.gene.segment.start","three.dash.gene.segment.start")],unique(tmp[duplicated(tmp[,c("five.dash.gene.segment.start","three.dash.gene.segment.start")]),c("five.dash.gene.segment.start","three.dash.gene.segment.start")]))
    five.start.three.end <- rows.in.a1.that.are.in.a2(tmp[,c("five.dash.gene.segment.start","three.dash.gene.segment.end")],unique(tmp[duplicated(tmp[,c("five.dash.gene.segment.start","three.dash.gene.segment.end")]),c("five.dash.gene.segment.start","three.dash.gene.segment.end")]))
    
    five.end.three.end <- rows.in.a1.that.are.in.a2(tmp[,c("five.dash.gene.segment.end","three.dash.gene.segment.end")],unique(tmp[duplicated(tmp[,c("five.dash.gene.segment.end","three.dash.gene.segment.end")]),c("five.dash.gene.segment.end","three.dash.gene.segment.end")]))
    five.end.three.start <- rows.in.a1.that.are.in.a2(tmp[,c("five.dash.gene.segment.end","three.dash.gene.segment.start")],unique(tmp[duplicated(tmp[,c("five.dash.gene.segment.end","three.dash.gene.segment.start")]),c("five.dash.gene.segment.end","three.dash.gene.segment.start")]))
    
    group.rownames <- c(rownames(five.start.three.start),rownames(five.start.three.end),rownames(five.end.three.end),rownames(five.end.three.start))
    
    tmp.group <- tmp[rownames(tmp) %in% group.rownames,]
    rm(group.rownames)
    return(tmp.group)
}


filterGroups <- function(result.data.frame.rank.order,ncols,numberOfCelllines,group,output,outFile.Name){
    #get the names of the genes involving in a fusion and reduce the new data.frame to unique gene combinations
    result.data.frame.rank.order.unique <- unique(result.data.frame.rank.order[,c("five.dash.gene","three.dash.gene")])
    #create a data.frame for saving the informations we get during the evaluation
    grouped.data.frame <- as.data.frame(matrix(ncol = ncols+3, nrow=1)) 
    
    #itterate over the rows (pairs of genes involved in a fusion)
    #each group of a fusion gene will be analysed seperately
    for (combination in seq(1:dim(result.data.frame.rank.order.unique)[1])){
        tmp <-  result.data.frame.rank.order[which(result.data.frame.rank.order$five.dash.gene == result.data.frame.rank.order.unique$five.dash.gene[combination] & result.data.frame.rank.order$three.dash.gene == result.data.frame.rank.order.unique$three.dash.gene[combination]),]
        
        grouped.conservation <-  getfusionGroups(tmp)  #constraint: conservation filter
        if(dim(grouped.conservation)[1] >= numberOfCelllines){ 
            grouped <- validate.fusion.length(grouped.conservation,output,outFile.Name) #constraint: median sequence filter
            if(dim(grouped)[1] >= numberOfCelllines){
                grouped <- cbind(grouped,"filtered.hits"=dim(grouped)[1],"filtered.frequency"=dim(grouped)[1]/length(group))
                if(sum(colnames(grouped.data.frame) != colnames(grouped))>0){
                    colnames(grouped.data.frame) <- colnames(grouped)
                }
                grouped.data.frame <- rbind(grouped.data.frame,grouped) #append all groups which fulfill the evaluation
            }
        }
    }
    return(grouped.data.frame)
    
}


validate.fusion.length <- function(actual.group,output,outFile.Name){
    #evaluate the length of the fusions within the group
    #calculating the median sequence length of the fusions within the group
    median.seq.length <- median(abs(actual.group$five.dash.gene.segment.end - actual.group$five.dash.gene.segment.start) + abs(actual.group$three.dash.gene.segment.end - actual.group$three.dash.gene.segment.start))
    sequence.TH <- median.seq.length*0.40
    
    #get the start and end positions of the fusions 
    actual.group.interval <- actual.group[,c("five.dash.gene.segment.start","five.dash.gene.segment.end","three.dash.gene.segment.start","three.dash.gene.segment.end")]
    rownames(actual.group.interval) <- actual.group$cell.line
    
    #cluster the positions by hclust using the eucliean distance and complete linkage
    actual.group.interval.clust <- hclust(dist(actual.group.interval,method="euclidean"))
    if(dim(actual.group.interval)[1]>=5){
        fusion.name <- paste(as.character(unique(actual.group[,c("five.dash.gene","three.dash.gene")])),collapse="_")
        
        if(!file.exists(paste(output,"classifyDendrogram",sep="/"))){

            print(paste("creating:",paste(output,"classifyDendrogram",sep="/"),sep=" "))
            dir.create(paste(output,"classifyDendrogram",sep="/"))
        }
        plotFile <- paste(c(output,"/","classifyDendrogram","/",outFile.Name,"_",fusion.name,"_dendrogram.pdf"),collapse="")
        #visualize the clustering
        visualization.doHierarchicalClustering(actual.group.interval,plotFile,fusion.name)
    }
    
    #seperate the groups of the cluster by the median sequence length
    actual.group.interval.clust.grp <- cutree(actual.group.interval.clust,h=sequence.TH)
    
    #get the number of the groups which are separated
    number.of.grp <- max(actual.group.interval.clust.grp)
    actual.group$group <- 0
    for(i in seq(1,number.of.grp)){#iterate over the number of groupes
        grp <- which(actual.group.interval.clust.grp == i)
        if(length(grp) >= 2){ # only groupes with at least two members are further considered
            member.names <- names(grp)
            member.idx <- which(actual.group$cell.line %in% member.names)
            actual.group$group[member.idx] <- i
        }
    }
    actual.group <- actual.group[actual.group$group != 0,]

    return(actual.group)
}

visualization.doHierarchicalClustering <- function(data,plotFile = "dendrogram.pdf",fusion.name) {
    #visualisation of the clustering
    median.seq.length <- median(abs(data$five.dash.gene.segment.end - data$five.dash.gene.segment.start) + abs(data$three.dash.gene.segment.end - data$three.dash.gene.segment.start))
    sequence.TH <- median.seq.length*0.40
    estWidth <- max(6 * log(ncol(data)), 2)
    pdf(file = plotFile, width = estWidth)
    par(las=1)
    plot(hclust(dist(data,method="euclidean")), xlab='cell lines', ylab='Distance', main=fusion.name,xaxt='n', cex=0.7,hang=-1)
    abline(sequence.TH,0,col="red")
    
    dev.off()    
}

getCommonGeneTrunctions <- function(input,output,outFile.Name,group){
    #predicts gene truncations which occur in at least two cell lines
    truncation.list <- lapply(group,function(c_line){
    fileFlat.five.dash <- paste(c(input,"/",c_line,"/",c_line,"_Five.Dash.Candidates.txt"),collapse="")
    five.dash.obj<- readFile(fileFlat.five.dash)#read inforamtions of the five-dash candidates
    five.dash.obj.unique.hgnc <- unique(five.dash.obj$hgnc_symbol)#get a unique list of the candidates
    fileFlat.three.dash <- paste(c(input,"/",c_line,"/",c_line,"_Three.Dash.Candidates.txt"),collapse="")
    three.dash.obj<- readFile(fileFlat.three.dash)#read inforamtions of the three-dash candidates
    three.dash.obj.unique.hgnc <- unique(three.dash.obj$hgnc_symbol)
    
    truncation <- intersect(three.dash.obj.unique.hgnc,five.dash.obj.unique.hgnc)#screen for intersections between 5-dash and 3-dash list to find truncated genes (genes close to a breakpoint but without truncation are only in one of such a list)
    truncation.data.frame <- five.dash.obj[five.dash.obj$hgnc_symbol %in% truncation,]
    truncation.data.frame <- rbind(truncation.data.frame,three.dash.obj[three.dash.obj$hgnc_symbol %in% truncation,])
    truncation.data.frame <- unique(truncation.data.frame)
    return(as.list(truncation.data.frame))
    })
    #return(truncation.list)
    truncation.count.comb <- compare(output,outFile.Name,group,truncation.list,"_common_truncation.tsv")#find common truncations
    return(truncation.count.comb)
}

compare <- function(output,outFile.Name,group,process.list,process.extention,compare.list=list()){
    process.count.comb <- list()
    print("Search common fusions")
    #proBar <- progressBar(length(process.list))
    
    for (i in seq(1,length(process.list))){
        #wrapper(proBar$env)
        for (j in seq(1,length(process.list))){
            if(j > i){
                if(length(process.list[[i]]$hgnc_symbol) != 0){
                    inters <- intersect(process.list[[i]]$hgnc_symbol,process.list[[j]]$hgnc_symbol)
                }else{inters <- intersect(process.list[[i]]$hgnc.symbol,process.list[[j]]$hgnc.symbol)}
                #print(inters)
                inters <- inters[which(inters != "")]
                for(pair in inters){
                    if(length(which(compare.list %in% pair)) == 0){
                        pair.index.count <- which(names(process.count.comb) %in% pair)
                        if(length(pair.index.count) == 0){
                            process.count.comb[[pair]]$c_line <- group[c(i,j)]
                            
                            
                            if(length(process.list[[i]]$hgnc_symbol) != 0){
                                gene.idx <- which(process.list[[i]]$hgnc_symbol %in% pair)
                            }else{gene.idx <- which(process.list[[i]]$hgnc.symbol %in% pair)}
                            
                            process.count.comb[[pair]]$gene.strand <- process.list[[i]]$gene.strand[gene.idx[1]]
                            if(length( process.list[[i]]$chromosome) != 0){
                                process.count.comb[[pair]]$chromosome <- process.list[[i]]$chromosome[gene.idx[1]]
                                
                            }else{
                                
                                process.count.comb[[pair]]$chromosome <- process.list[[i]]$probeChr[gene.idx[1]]}
                        }else{
                            combination <- group[c(i,j)]
                            new.cline.idx <- which(!(combination %in% process.count.comb[[pair]]$c_line))
                            if(length(new.cline.idx) != 0){
                                new.cline <- combination[new.cline.idx]
                                process.count.comb[[pair]]$c_line <- append(process.count.comb[[pair]]$c_line,new.cline)
                            }
                        }
                    }
                }
            }
        }
    }
    fileFlat <- paste(c(output,"/",outFile.Name,process.extention),collapse="")
    header <- paste(c("hgnc.symbol","gene.strand","chromosome","hits","frequency","cell.line"),collapse="\t")
    
    write(header,fileFlat,sep="\t")
    if(length(process.count.comb) == 0){write("no hits found",fileFlat,append=T)
    }else{
        process.genes <- names(process.count.comb)
        print(paste("Writing to ",fileFlat,sep=""))
        #proBar <- progressBar(length(process.count.comb))
        for(process.idx in seq(1,length(process.count.comb))){
            #wrapper(proBar$env)
            genes <- process.genes[process.idx]
            gene.strand <- process.count.comb[[process.idx]]$gene.strand
            chromosome <- process.count.comb[[process.idx]]$chromosome
            hits <- length(process.count.comb[[process.idx]]$c_line)
            frequency <- length(process.count.comb[[process.idx]]$c_line)/length(process.list)
            write(paste(c(genes,gene.strand,chromosome,hits,frequency,unlist(process.count.comb[[process.idx]]$c_line)),collapse="\t"),file=fileFlat,append=T)
        }
    }
    return(process.count.comb)
}

getGenLoss <- function(input,group){
    loss.list <<- lapply(group,function(c_line){
               fileFlat.loss <- paste(c(input,"/",c_line,"/",c_line,"_gene.loss.tsv"),collapse="")
                 loss.obj<- readFile(fileFlat.loss)
                 return(list(loss.obj))
             })
    }
getCommonGenLoss <- function(tuncated.genes,input,output,outFile.Name,group){
    loss.list <- lapply(group,function(c_line){
        fileFlat.loss <- paste(c(input,"/",c_line,"/",c_line,"_gene.loss.tsv"),collapse="")
        loss.obj<- readFile(fileFlat.loss)#read files with gene loss information
        return(as.list(loss.obj))
    })
    
    loss.count.comb <- compare(output,outFile.Name,group,loss.list,"_common_loss.tsv",tuncated.genes)
    return(loss.count.comb)
}

getCommonFusionGenes <- function(extention.unfiltered,extention.common.total,extention.common.filter,validationType,numberOfCelllines,input,output,outFile.Name,group){
    
    getGroups(group,extention.unfiltered,input) #returns a global list of fusions
    fusion.count.comb <- countOccurens(group,validationType) #screen for common fusions over all cell lines in a set of cell lines given by group (cell lines of input dir)
    
    writeToFlat(fusion.count.comb,validationType,extention.common.total,input,output,outFile.Name,group)#write common fusions in a tab-separated flat file
 
    fileFlat <- paste(c(output,"/",outFile.Name,extention.common.total),collapse="")
    #read the files which are needed
    result.data.frame <- read.delim(fileFlat,header=T,stringsAsFactors=F) #read the file with common fusions
    result.data.frame$hits <- as.numeric(result.data.frame$hits)
    result.data.frame.rank <- cbind(result.data.frame,"rank"=rank(result.data.frame$hits))#ranking the number of cell lines containing the same fusion
    result.data.frame.rank.order <- result.data.frame.rank[rev(order(result.data.frame.rank$rank)),]#order the ranks (most common fusions at first)
    
    #get common fusions
    grouped.data.frame <- filterGroups(result.data.frame.rank.order,ncols=dim(result.data.frame.rank.order)[2],numberOfCelllines,group,output,outFile.Name)
    
    # if the data.frame containing the fusions has more than two rows (there are common fusions between the cell lines)
    if(dim(grouped.data.frame)[1] >= 2){
        grouped.data.frame <- grouped.data.frame[!is.na(grouped.data.frame$cell.line),]
        grouped.data.frame.rank <- cbind(grouped.data.frame,"filter.rank"=rank(grouped.data.frame$filtered.hits))
        grouped.data.frame.rank.order <- grouped.data.frame.rank[rev(order(grouped.data.frame.rank$filter.rank)),]
        #write common evaluated fusions to flat
        writeToFlat2(grouped.data.frame.rank.order,extention.common.filter,output,outFile.Name)
    }else{
        writeToFlat2("no common fusions found",extention.common.filter,output,outFile.Name)
    }
    return(grouped.data.frame)
}

compareSamples <- function(output,input,outFile.Name){

    group <- dir(input)

    numberOfCelllines <- 2
    extention.unfiltered.inter <- "_interchromosomal.rank.txt"#intput
    extention.common.total.inter <- "_interchromosomal.cellline.validation.tsv" #suffix of the file containing all fusions occurring in at least two cell lines. No evaluation criteria are applied.
    extention.common.filter.inter <- "_interchromosomal.cellline.validation.filter.tsv" #suffix of the file containing all fusions occurring in at least two cell lines. The evaluation criteria are applied.
    inter.group <- getCommonFusionGenes(extention.unfiltered.inter,extention.common.total.inter,extention.common.filter.inter,"inter",numberOfCelllines,input,output,outFile.Name,group)
    
    extention.unfiltered.intra <- "_intrachromosomal.rank.txt"
    extention.common.total.intra <- "_intrachromosomal.cellline.validation.tsv"
    extention.common.filter.intra <- "_intrachromosomal.cellline.validation.filter.tsv"
    intra.group <- getCommonFusionGenes(extention.unfiltered.intra,extention.common.total.intra,extention.common.filter.intra,"intra",numberOfCelllines,input,output,outFile.Name,group)

    truncation.list <- getCommonGeneTrunctions(input,output,outFile.Name,group)#get gene truncations occurring in at least two cell lines
    loss.list <- getCommonGenLoss(names(truncation.list),input,output,outFile.Name,group)#get gene losses occurring in at least two cell lines

}
