# Supplementary material for: Genome Fusion Detection: a novel method to detect fusion genes from SNP-array data
Source: Bioinformatics. 2013 Jan 17;29(6):671–7. doi: 10.1093/bioinformatics/btt028 (PMC3597144; doi:10.1093/bioinformatics/btt028)
Supplement: Supplementary Data [file supp_btt028_supplementary_source_code.zip › GFD/src/configParser.R]

#contains R functions which are used for the regulation of the pipeline like parsing the configuration file, 
#proofing if all necessary paths and file names are set as well as security queries.

proofConfig <- function(config,essential.option){
    #proofing if necessary paths and file names are set
    
    not.set <- colnames(config)[which(config["config.value",] == "")]
    essential.not.set <- which(essential.option %in% not.set)
    if(length(essential.not.set) > 0){
        stop(paste(c("Following essential pathes for this step are not set: ",essential.option[essential.not.set]),collapse="\n"))
    }
    
}

formatConfig <- function(val){
    val.split <- strsplit(val," ")
    val.unlist <- unlist(val.split)
    val.gsub <- gsub("[\ \t]*","",val.unlist)
    return(paste(c(val.gsub[which(val.gsub!="")]),collapse=" "))
}

rconfig = function(file='config.cfg') {
    #reading the configuration file
    if (file.exists(file)){
        lines <- grep('[#]', readLines(file),invert=T, value=TRUE, perl=TRUE)
        
        config.option.list <- character(0)
        config.value.list <- character(0)
        for (line in lines){
            if(line != ""){
                match <- unlist(strsplit(line,":"))
                config.option.list <- append(config.option.list,match[1])#appending the options
                config.value.list <- append(config.value.list,match[2])#appending the values
            }
        }
        config.option <- unlist(lapply(config.option.list,formatConfig))#replace all spaces and widespaces but consider names with spaces like "R Cruncher"
        
        config.value <- unlist(lapply(config.value.list,formatConfig))

        config <- data.frame(rbind(config.value),stringsAsFactors=FALSE)
        colnames(config) <- unlist(config.option)
        
        config <<- config # the configuration used is a global data.frame containing all informations of the configuration file
        
    }else{
        stop("Configuration file does not exist!")
    }
}
defineNextStep <- function(line,err)
{
    #security query if the user want run the next step in the pipeline
    com <- readline(line)
    if(com == "n"){
        print(err)
        return(F)
    }else{if(com == "y"){return(T)
    }else{
        print("Only y (yes) or n (no) are permitted options!")
        defineNextStep()
    }
    }
    
}
defineClusterStep <- function(line,err)
{
    #security query if the server are started and the hostfile set
    com <- readline(line)
    if(com == "n"){stop(err)
    }else{if(com == "y"){return(T)
    }else{
        print("Only y (yes) or n (no) are permitted options!")
        defineClusterStep()
    }
    }
    
}

progressBar <- function(X)
{
    #creates a progress bar showing the progress of data processing
    env <- environment()
    pb_Total <- X
    counter <- 0
    pb <- txtProgressBar(min = 0, max = pb_Total, style = 3)
    return(list(env=env,pb=pb))
}
wrapper <- function(env){
    #increment the progress bar
    curVal <- get("counter", envir = env)
    assign("counter", curVal +1 ,envir=env)
    setTxtProgressBar(get("pb", envir=env), curVal +1)
}
