# Supplementary material for: Genome Fusion Detection: a novel method to detect fusion genes from SNP-array data
Source: Bioinformatics. 2013 Jan 17;29(6):671–7. doi: 10.1093/bioinformatics/btt028 (PMC3597144; doi:10.1093/bioinformatics/btt028)
Supplement: Supplementary Data [file supp_btt028_supplementary_source_code.zip › GFD/src/Einlesen_der_daten_parallel.R]

getSeperation <- function(data2seperate){
		#splitting data by -
		data2seperate <- unlist(data2seperate)
		conChr <- textConnection(data2seperate)
		seperatedData <- read.table(conChr,sep="/",stringsAsFactors=FALSE) #splitten
		close(conChr)
		return(seperatedData)
	}

readInfo <- function(outputSubDir,c_line,outputFeature,segmentFeature){
	#reading PICNIC output files
	print(paste("reading:",paste(outputSubDir,outputFeature,sep=""),sep=" "))
	outputFeatureData <- read.delim(paste(outputSubDir,outputFeature,sep=""),sep=",",header=F,stringsAsFactors=FALSE)
	print("done")
	
	print(paste("reading:",paste(outputSubDir,segmentFeature,sep=""),sep=" "))
	segmentFeatureData <- read.delim(paste(outputSubDir,segmentFeature ,sep=""),sep=",",header=F,stringsAsFactors=FALSE)
	print("done")
	
return(list(outputFeatureData=outputFeatureData,segmentFeatureData=segmentFeatureData))
}


getSegmentInfo <- function(segmentFeatureData,outputFeatureData,snp.cn.list,probRefData.list){
    #get the necessary information of the PICNIC output file

	numberOfSeg <- dim(segmentFeatureData)[1]

	probeCNV <- character(0)
	probeChr <- character(0)
	probePosition <- character(0)
	probeIntensity <- character(0)
	probeStrand <- character(0)
	probeCytoband <- character(0)

	for (i in c(1:dim(segmentFeatureData)[1]))
	{

	#get snp id in segment
		segmentInfo <- outputFeatureData[segmentFeatureData[i,"V2"]:segmentFeatureData[i,"V3"],c(1,6,4)]

	# get probe set
		probeSet_bool <- which(probRefData.list$id_snp %in% segmentInfo$V1)
		probeSet <- list(probe_set=probRefData.list$probe_set[probeSet_bool],id_snp=probRefData.list$id_snp[probeSet_bool])
		
		snpProbe_bool <- which(snp.cn.list$Probe.Set.ID %in% probeSet$probe_set)
		snpProbeInfo <- list(Probe.Set.ID=snp.cn.list$Probe.Set.ID[snpProbe_bool],gene_symbol=snp.cn.list$hgnc_symbol[snpProbe_bool],chrom=snp.cn.list$Chromosome[snpProbe_bool],Physical.Position=snp.cn.list$Physical.Position[snpProbe_bool],Strand=snp.cn.list$Strand[snpProbe_bool],Cytoband=snp.cn.list$Cytoband[snpProbe_bool])
		snpProbeInfo <- as.data.frame(snpProbeInfo)
	#the rows of segmentInfo coresponds to the rows of probeSet 
		snpProbeInfo$total_cn <- segmentInfo[probeSet$probe_set %in% snpProbeInfo$Probe.Set.ID,"V6"]
		snpProbeInfo$probeIntensity <- segmentInfo[probeSet$probe_set %in% snpProbeInfo$Probe.Set.ID,"V4"]


		unique.snpProbeInfo <- unique(snpProbeInfo[!is.na(snpProbeInfo$gene_symbol),])
	
		probeCNV <- append(probeCNV ,unique.snpProbeInfo$total_cn)
		probeChr <- append(probeChr ,as.character(unique.snpProbeInfo$chrom))
		probePosition <- append(probePosition,as.character(unique.snpProbeInfo$Physical.Position))
		probeIntensity <- append(probeIntensity,as.character(unique.snpProbeInfo$probeIntensity))
		probeStrand <- append(probeStrand ,as.character(unique.snpProbeInfo$Strand))
		probeCytoband <- append(probeCytoband ,as.character(unique.snpProbeInfo$Cytoband))

	}

return(list(probePosition=probePosition ,probeCNV=probeCNV ,probeChr=probeChr,probeIntensity=probeIntensity,probeCytoband=probeCytoband,probeStrand=probeStrand))#geneNames=geneNames
}
