# Supplementary material for: Genome Fusion Detection: a novel method to detect fusion genes from SNP-array data
Source: Bioinformatics. 2013 Jan 17;29(6):671–7. doi: 10.1093/bioinformatics/btt028 (PMC3597144; doi:10.1093/bioinformatics/btt028)
Supplement: Supplementary Data [file supp_btt028_supplementary_source_code.zip › GFD/src/fusionCandidates_parallel.R]

#==========================================================================#


getChrSeperation <- function(segmentInfo.chr,chr.name){
    # seperate each probe by chromosome for analyzing each seperatly
#get the index of each chr
#chrX = 23 chrY =24
seperated.chr.index <- lapply(chr.name,function(chr){	which(segmentInfo.chr == chr)})
return(seperated.chr.index)
}

#==========================================================================#


formatFrame <- function(chrInfoFrame,col_names){
    #by initialling a data.frame characters are converted to class factor
    #to avoid this the entries of the data.frame get a new class
	colnames(chrInfoFrame)<- col_names
	chrInfoFrame$probePosition <- as.numeric(chrInfoFrame$probePosition)
	chrInfoFrame$probeCNV <- as.numeric(chrInfoFrame$probeCNV)
	chrInfoFrame$probeIntensity <- as.numeric(chrInfoFrame$probeIntensity)
	chrInfoFrame$probeStrand <- as.character(chrInfoFrame$probeStrand)
	chrInfoFrame$probeCytoband <- as.character(chrInfoFrame$probeCytoband)
	chrInfoFrame <- chrInfoFrame[order(chrInfoFrame$probePosition),]
return(chrInfoFrame)
} 
#==========================================================================#
#================================= processing the Chromosome information ======================#
getChrInfoFrame <- function(chr.name,chr,seperated.chr.index,probeCNV,probePosition,probeIntensity,probeStrand,probeCytoband){
	
	print(paste("###### get information of chromosome",chr.name[chr],sep=" "))
	chrInfoFrame<- cbind(probePosition[seperated.chr.index[[chr]]],probeCNV[seperated.chr.index[[chr]]],probeIntensity[seperated.chr.index[[chr]]],probeStrand[seperated.chr.index[[chr]]],probeCytoband[seperated.chr.index[[chr]]])
	chrInfoFrame<- as.data.frame(chrInfoFrame,stringsAsFactors=FALSE)
	chrInfoFrame <- formatFrame(chrInfoFrame,c("probePosition","probeCNV","probeIntensity","probeStrand","probeCytoband"))
return(chrInfoFrame)	
} # end getChrInfoFrame 
#==========================================================================#
#=================== Segmenting the CNV and screening for artefacts ====================#
getBPindex <- function(chrInfoFrame){
	bp.index <- lapply(seq(1,length(chrInfoFrame$probeCNV)-1),function(i){
							if(chrInfoFrame$probeCNV[i] != chrInfoFrame$probeCNV[i+1]){
								return(i)
							}else{
								return(0)
							}})
	# all values != 0 describing a breakpoint
	bp.index<<- which(bp.index!= 0) 
	#return(bp.index)
}

#==========================================================================#
getSegmentation <- function(chrInfoFrame,chr){
    #running over the sequence of CNV and determine the breakpoint position (index in Array)
	
	#the index of the left probe is saved
    getBPindex(chrInfoFrame)
		print(bp.index)

		k_max <- length(bp.index) # number of breakpoints within an chromosome
		print(paste("k_max:",k_max,sep=" "))

return(list("chrInfoFrame"=chrInfoFrame,"bp.index"=bp.index))
}#end getSegmentation 
#==========================================================================#

#===================== Filtering steps ======================#
artefactFiltering <- function(bp.index,chrInfoFrame){
	#probes describing a singe CNV (artefacts) are removed
		artefact <- numeric(0)
		if(length(bp.index) > 1){ #if we have more than one breakpoint
			for (i in seq(1,length(bp.index)-1)){
				#if the index distance between two breakpoint == 1
				#the CN of the second breakpoint is redarded as artefact and removed
				if((bp.index[i+1]- bp.index[i]) == 1 ){ artefact <- append(artefact,bp.index[i+1])}
			}	
		}else{return(list("chrInfoFrame"=chrInfoFrame,"bp.index"=bp.index))}

		if(length(artefact) > 0){ # repeat as long as there are artefacts
			chrInfoFrame <- chrInfoFrame[!(rownames(chrInfoFrame) %in% rownames(chrInfoFrame[artefact,])),] #remove artefact probe
			getSegmentation(chrInfoFrame) #poof if all artefacts removed
		}else{return(list("chrInfoFrame"=chrInfoFrame,"bp.index"=bp.index))}# if there is no artefact anymore return 
		

}#end artefactFiltering 

#==========================================================================#

getInterval <- function(current_hg19_protein){
#intitallisation of an intervall of genes of the respective chromosome
	current.hg19.interval <- current_hg19_protein[,c("start_position","end_position")]
	current.hg19.interval <- array(t(current.hg19.interval))
return(current.hg19.interval)
}
#===========================================================================#

getSegment <- function(bp.index,idxPos,chrInfoFrame,orientation){
  #Attemtion: the relative position of a gene in respect to a breakpoint is calculated
  #if the gene occurs on the right side than is BPpositionRespektToGene negativ thus the 5-dash ende of a gene is on the downstream (right) site 
  #otherwise the 3-dash ende of a gene occurs on the upstream site (left)
   
    if(orientation == "five.dash.BP"){ 

          if(idxPos == length(bp.index)){
                                        segmentStart <- bp.index[idxPos]+1
                                        segmentEnd <- dim(chrInfoFrame)[1] # dummy breakpoint to describe the end of last segment
          }else{segmentStart <- bp.index[idxPos]+1
                segmentEnd <- bp.index[idxPos+1]
   
                }
      }else{if(orientation == "three.dash.BP"){
                if(idxPos == 1){
                  segmentStart <- 1
                  segmentEnd <- bp.index[idxPos]
                }else{
                      segmentStart <- bp.index[idxPos-1]+1
                      segmentEnd <- bp.index[idxPos]
                    }
            }
        }
   
    return(list("segmentStart"=segmentStart,"segmentEnd"=segmentEnd))
}

#===========================================================================#
getIntervallProbesIntra <- function(gene.start,gene.end,bp.pos.info,idxPos,chrInfoFrame){
  segment.index.5 <- getSegment(bp.index,idxPos,chrInfoFrame,"three.dash.BP") # consider the segment left of the BP -> 5 dash gene
  segment.index.3 <- getSegment(bp.index,idxPos,chrInfoFrame,"five.dash.BP")# consider the segment right of the BP -> 3 dash gene (+1)
  chrInfo.segment.5 <- chrInfoFrame[segment.index.5$segmentStart:segment.index.5$segmentEnd,]
  chrInfo.segment.3 <- chrInfoFrame[segment.index.3$segmentStart:segment.index.3$segmentEnd,]

    #5 dash end: the gene start is the start of the sequence and the breakpoint is the end of the sequence. get all probes in this intervall
  intragenic.five.dash <- chrInfo.segment.5[which(((gene.start - chrInfo.segment.5$probePosition) <= 0)& ((bp.pos.info[idxPos] - chrInfo.segment.5$probePosition) >= 0)),]
  
  #3 dash end: the breakpoint is the start of the sequence and the gene end the end of the sequence. get all probes within the intervall
  intragenic.three.dash <- chrInfo.segment.3[which(((gene.end - chrInfo.segment.3$probePosition) >= 0) & ((bp.pos.info[idxPos] - chrInfo.segment.3$probePosition) <= 0)),]

  return(list("five.dash"="five.dash",intragenic.five.dash=intragenic.five.dash,"three.dash"="three.dash",intragenic.three.dash=intragenic.three.dash))
}
getIntervallProbes.threeDash <- function(gene.end,chrInfo.segment,bp.pos.info,idxPos){
  #3-strich gene the breakpoint occurs on the 5-dash site
  
  return(chrInfo.segment[which(((gene.end - chrInfo.segment$probePosition) >= 0) & ((bp.pos.info[idxPos] - chrInfo.segment$probePosition) <= 0)),])
}
getIntervallProbes.fiveDash <- function(gene.start,chrInfo.segment,bp.pos.info,idxPos){
  #5-strich gene der the breakpoint occurs on the 3-dash site
  
  return(chrInfo.segment[which(((gene.start - chrInfo.segment$probePosition) <= 0)& ((bp.pos.info[idxPos] - chrInfo.segment$probePosition) >= 0)),])
}
#==========================================================================#
createFGobject <- function(orientationInfo,dash.BP.intervall){
  if(orientationInfo == "three.dash" & dim(dash.BP.intervall)[1]>2){ #a intervall has to have at least three probes (for more flexibility in further computational steps)
    
    three.dash.info <- cbind(dash.BP.intervall,gene.hg19.info$hgnc_symbol,gene.hg19.info$ensembl_gene_id,gene.hg19.info$strand,gene.hg19.info$chromosome)
    colnames(three.dash.info) <- colnames(fusionCandidates.three.dash)
    fusionCandidates.three.dash <<- rbind(fusionCandidates.three.dash,three.dash.info) 
  }else{if(orientationInfo == "five.dash" & dim(dash.BP.intervall)[1]> 2){
    
    five.dash.info <- cbind(dash.BP.intervall,gene.hg19.info$hgnc_symbol,gene.hg19.info$ensembl_gene_id,gene.hg19.info$strand,gene.hg19.info$chromosome)
    colnames(five.dash.info) <- colnames(fusionCandidates.five.dash)
    fusionCandidates.five.dash <<- rbind(fusionCandidates.five.dash,five.dash.info)
    
  }
  }
}

getFuisonCandidates <- function(orientationInfo,dash.BP.intervall){
  # the orientation is in respect to the forward strand on the reverse strand the genes are in the oposite direction (other way round)
    #this has to be considered here
  if(gene.hg19.info$strand == "+"){
    createFGobject(orientationInfo,dash.BP.intervall)
  }else{
      if(orientationInfo == "three.dash"){createFGobject("five.dash",dash.BP.intervall) 
                                          }else{if(orientationInfo == "five.dash"){createFGobject("three.dash",dash.BP.intervall)}
                                            }
    }
}
#===========================================================#
getBPpositionToGene <- function(gene.start,gene.end,bp.pos.info,idxPos,chrInfoFrame){

				BPpositionRespektToGene <- c(gene.start,gene.end) - bp.pos.info[idxPos]

		if(BPpositionRespektToGene[1] < 0 & BPpositionRespektToGene[2] < 0){
      print("three.dash.BP")
		  segment.index <- getSegment(bp.index,idxPos,chrInfoFrame,"three.dash.BP")
      
		  chrInfo.segment <- chrInfoFrame[segment.index$segmentStart:segment.index$segmentEnd,]
		  three.dash.BP.intervall <- getIntervallProbes.fiveDash(gene.start,chrInfo.segment,bp.pos.info,idxPos)# 5-strich gen intervall BP liegt 3-strich
		  getFuisonCandidates("five.dash",three.dash.BP.intervall)
      
		}else{
		  segment.index <- getSegment(bp.index,idxPos,chrInfoFrame,"five.dash.BP")
		  chrInfo.segment <- chrInfoFrame[segment.index$segmentStart:segment.index$segmentEnd,]
		  
		  five.dash.BP.intervall <- getIntervallProbes.threeDash(gene.end,chrInfo.segment,bp.pos.info,idxPos)
		  getFuisonCandidates("three.dash",five.dash.BP.intervall)
		  
		  
      }
  
}
#===========================================================================#
getGenesOfInterest <- function(chr){
  setwd(infoPath)
  load(hg_unique_RData)
  # h19 proteine hg_ensembl.unique
  current.hg19.protein <- hg_ensembl.unique[hg_ensembl.unique$chromosome_name %in% chr,]
  current.hg19.protein.plus <- which(current.hg19.protein$strand == 1)
  if(length(current.hg19.protein.plus) > 0){
  current.hg19.protein[current.hg19.protein.plus,"strand"] <- "+"
}
  current.hg19.protein.minus <- which(current.hg19.protein$strand == -1)
  if(length(current.hg19.protein.minus) > 0 ){
  current.hg19.protein[current.hg19.protein.minus,"strand"] <- "-"
}
  #sort in respect to the start position
  current.hg19.protein <- current.hg19.protein[order(current.hg19.protein$start_position),]
return(current.hg19.protein)
}
#===========================================================================#
getGeneInfo <- function(geneinfo,chr){
  gene.hg19.info <<- geneinfo
  gene.hg19.info$chromosome <<- chr
  }

#===========================================================================#
getFGcandidate <- function(chrInfoFrame,bp.index,chr){
	
	if(chr == 23){chr <- "X"
	}else{if(chr == 24){chr <- "Y"
		}else{chr <- chr}
	}
#get genes of interest
	#current.hg19.protein <- getGenesOfInterest(chr)
#create gene intervall
	#current.hg19.interval <- getInterval(current.hg19.protein)
#breakpoint position
	bp.pos.info <- as.numeric(chrInfoFrame[bp.index,"probePosition"])
#information about the probe positions at the respective chromosome
	if(length(bp.pos.info) > 0){
	for (idxPos in seq(1,length(bp.pos.info))){ #itterate over the index positions (easier to excess and much faster then itterating over gene namse)
    knownGenes <- character(0)
    hit = TRUE
	  current.hg19.protein <- getGenesOfInterest(chr)
#create gene intervall
    current.hg19.interval <- getInterval(current.hg19.protein)
		#screen for the gene closest to the breakpoint
    while (hit == TRUE){
  		idx <- which(abs(current.hg19.interval-bp.pos.info[idxPos])==min(abs(current.hg19.interval-bp.pos.info[idxPos])))
  		if (length(idx) == 1){ # The probe can be allocated to a single gene 
        print("HIER")
  		  gene.hg19.interval <- as.numeric(current.hg19.protein[ceiling(idx/2),c("start_position","end_position")]) #get start and end position of the gene
    		gene.start <- gene.hg19.interval[1]
  	  	gene.end <- gene.hg19.interval[2]
        knownGenes <- current.hg19.protein[ceiling(idx/2),c("hgnc_symbol")]
  		  BPpositionRespektToGene <- c(gene.start,gene.end) - bp.pos.info[idxPos]
        
    	  if(BPpositionRespektToGene[1] < 0 & BPpositionRespektToGene[2] > 0){
    	    
    	    getGeneInfo(current.hg19.protein[ceiling(idx/2),c("strand","hgnc_symbol","ensembl_gene_id")],chr)
    	  
    	    intragenic.BP.intervall <- getIntervallProbesIntra(gene.start,gene.end,bp.pos.info,idxPos,chrInfoFrame)
    	    getFuisonCandidates(intragenic.BP.intervall$five.dash,intragenic.BP.intervall$intragenic.five.dash) 
    	    getFuisonCandidates(intragenic.BP.intervall$three.dash,intragenic.BP.intervall$intragenic.three.dash) 
    	  }else{if(abs(bp.pos.info[idxPos]-current.hg19.interval[idx]) <= 10000){ #constraint: distance of a gene to a breakpoint has to be at most 10kb
  		    getGeneInfo(current.hg19.protein[ceiling(idx/2),c("strand","hgnc_symbol","ensembl_gene_id")],chr)
          
          getBPpositionToGene(gene.start,gene.end,bp.pos.info,idxPos,chrInfoFrame)
         
  		  }else{
          hit <- FALSE}
    	  }
  		}else{
          if(length(idx) > 1){
              print("idx groesser 1")
              print(idx)
              break}else{hit <- FALSE}
        }
      current.hg19.protein <- current.hg19.protein[which(current.hg19.protein$hgnc_symbol!=knownGenes),]
      current.hg19.interval <- getInterval(current.hg19.protein)
    }
	}
}
#example for gene position and breakpoint orientation
#a <-c(12,16) # start and endposition of the example gene (the breakpoint position is substracted)
#> a - 14 # with in a gene
#[1] -2  2
#> a - 15 #with in a gene 
#[1] -3  1
#> a - 17 #on the downstream site (right site) of a gene
#[1] -5 -1
#> a - 11 #on the upstream site (left site) of a gene 
#[1] 1 5
}
getGeneNormal <- function(segmentInfo){
    #determine genes with CN of two
  normal.index <- which(segmentInfo$probeCNV == 2)
  gene.normal <- as.data.frame(list(probePosition=segmentInfo$probePosition[normal.index],probeCNV=segmentInfo$probeCNV[normal.index] ,probeChr=segmentInfo$probeChr[normal.index],probeIntensity=segmentInfo$probeIntensity[normal.index],probeCytoband=segmentInfo$probeCytoband[normal.index],probeStrand=segmentInfo$probeStrand[normal.index]))
  return(gene.normal)
}
getGeneLOH <- function(segmentInfo){
    #determine LOH
  LOH.index <- which(segmentInfo$probeCNV == 1)
  gene.loh <- as.data.frame(list(probePosition=segmentInfo$probePosition[LOH.index],probeCNV=segmentInfo$probeCNV[LOH.index] ,probeChr=segmentInfo$probeChr[LOH.index],probeIntensity=segmentInfo$probeIntensity[LOH.index],probeCytoband=segmentInfo$probeCytoband[LOH.index],probeStrand=segmentInfo$probeStrand[LOH.index]))
  return(gene.loh)
}
getGeneLoss <- function(chrInfoFrame,chr){
    #determine gene losses
    if(chr == 23){chr <- "X"
    }else{if(chr == 24){chr <- "Y"
    }else{chr <- chr}
    }
    probe.loss.index <- which(chrInfoFrame$probeCNV == 0)
    if(length(probe.loss.index) > 0){
        probe.loss <- list(probePosition=chrInfoFrame$probePosition[probe.loss.index],probeCNV=chrInfoFrame$probeCNV[probe.loss.index] ,probeIntensity=chrInfoFrame$probeIntensity[probe.loss.index],probeCytoband=chrInfoFrame$probeCytoband[probe.loss.index],probeStrand=chrInfoFrame$probeStrand[probe.loss.index])
        
        current.hg19.protein <- getGenesOfInterest(chr)
        #Intervall der Gene erstellen
        gene.hg19.interval <- getInterval(current.hg19.protein)
        for(loss.idx in seq(1,length(probe.loss.index))){
            probe.loss.pos.info <- as.numeric(probe.loss$probePosition[loss.idx])
            idx <- which(abs(gene.hg19.interval-probe.loss.pos.info)==min(abs(gene.hg19.interval-probe.loss.pos.info)))
            if(length(idx) == 1){
                current.gene.hg19.interval <- as.numeric(current.hg19.protein[ceiling(idx/2),c("start_position","end_position")])
                BPpositionRespektToGene <- c(current.gene.hg19.interval[1],current.gene.hg19.interval[2]) - probe.loss.pos.info
                if(BPpositionRespektToGene[1] < 0 & BPpositionRespektToGene[2] > 0){
                    gene.loss <<- rbind(gene.loss,c(probe.loss$probePosition[loss.idx],probe.loss$probeCNV[loss.idx],chr,probe.loss$probeIntensity[loss.idx],probe.loss$probeCytoband[loss.idx],probe.loss$probeStrand[loss.idx],current.hg19.protein[ceiling(idx/2),"hgnc_symbol"],current.hg19.protein[ceiling(idx/2),"ensembl_gene_id"],current.hg19.protein[ceiling(idx/2),"start_position"],current.hg19.protein[ceiling(idx/2),"end_position"],current.hg19.protein[ceiling(idx/2),"strand"]))
                    
                }
            }
        }
    }
    
}

#==========================================================================#
newFusionCandidates <- function(){
  library(R.utils)
  #initialisation of lists used during the fusion prediction
  #five-dash candidates
  fusionCandidates.five.dash <<- dataFrame(colClasses=c(probePosition="integer",  probeCNV="integer", probeIntensity="integer", probeStrand="character", probeCytoband="character",hgnc_symbol="character",ensembl_gene_id="character",geneStrand="character",chromosome="integer"), nrow=1)
  #three-dash candidates
  fusionCandidates.three.dash <<- dataFrame(colClasses=c(probePosition="integer", probeCNV="integer", probeIntensity="integer", probeStrand="character", probeCytoband="character",hgnc_symbol="character",ensembl_gene_id="character",geneStrand="character",chromosome="integer"), nrow=1)
  #genes with less than three probes
  notconsistent_fusionCandidates <<- dataFrame(colClasses=c(probePosition="integer", probeCNV="integer", probeIntensity="integer", probeStrand="character", probeCytoband="character",hgnc_symbol="character",ensembl_gene_id="character",geneStrand="character",chromosome="integer",BP.orientation="character"), nrow=1)
  h0.gene.five.dash <<- dataFrame(colClasses=c(probePosition="integer",  probeCNV="integer", probeIntensity="integer", probeStrand="character", probeCytoband="character",hgnc_symbol="character",ensembl_gene_id="character",geneStrand="character",chromosome="integer"), nrow=1)
  h0.gene.three.dash <<- dataFrame(colClasses=c(probePosition="integer",  probeCNV="integer", probeIntensity="integer", probeStrand="character", probeCytoband="character",hgnc_symbol="character",ensembl_gene_id="character",geneStrand="character",chromosome="integer"), nrow=1)
  }
