# Supplementary material for: Genome Fusion Detection: a novel method to detect fusion genes from SNP-array data
Source: Bioinformatics. 2013 Jan 17;29(6):671–7. doi: 10.1093/bioinformatics/btt028 (PMC3597144; doi:10.1093/bioinformatics/btt028)
Supplement: Supplementary Data [file supp_btt028_supplementary_source_code.zip › GFD/src/genelist-and-SNP6mapping.R]

#creates different files which are used for the SNP mapping

getHumanGenome <- function(hg_RData_full,RData_path="info/"){
    #establishing a conection with biomaRt and get all necessary information of the respectiv protein coding gene

    print("load biomaRt")
    library("biomaRt")
    print("Conecting to ensembl")
    human_mart <- useMart("ensembl", "hsapiens_gene_ensembl")
    print("Get human genome information")
    hg_ensembl <- getBM(attributes=c("ensembl_gene_id","entrezgene","refseq_mrna","hgnc_symbol","chromosome_name","strand","start_position","end_position","transcript_biotype"),filters="biotype",values="protein_coding",mart = human_mart)
    
    hg_ensembl <- hg_ensembl[!is.na(hg_ensembl$entrezgene),]
    print(paste(c("saving to ",RData_path,"/",hg_RData_full),collapse=""))
    save(hg_ensembl,file=paste(RData_path,hg_RData_full,sep="/"))
}

getUniqueHG <- function(hg_RData_unique,hg_RData_full,RData_path="info/"){
    #processing of the output of getHumanGenome
    #creating a unique list of genes
    load(paste(RData_path,hg_RData_full,sep="/"))
    print("Filter genes with hgnc symbol")
    hg_ensembl <- hg_ensembl[hg_ensembl$hgnc_symbol != "",]
    chr <- as.character(1:22)
    chr <- append(chr,"X")
    chr <- append(chr,"Y")
    print("Filter genes on chromosome 1 - 22 and X,Y")
    hg_ensembl <- hg_ensembl[hg_ensembl$chromosome_name %in% chr,]	#consider chromosomse 1-22 and X,Y only (MT and others will be discarded)

    colnames(hg_ensembl) <- c("ensembl_gene_id","entrezgene","refseq","hgnc_symbol","chromosome_name","strand","start_position","end_position","transcript_biotype")
    print("Create correct value types")
    hg_ensembl$ensembl_gene_id <- as.character(hg_ensembl$ensembl_gene_id)
    hg_ensembl$ensembl_gene_id <- gsub(" ","",hg_ensembl$ensembl_gene_id)

    hg_ensembl$entrezgene<- as.character(hg_ensembl$entrezgene)
    hg_ensembl$entrezgene<- gsub(" ","",hg_ensembl$entrezgene)

    hg_ensembl$refseq <- as.character(hg_ensembl$refseq )
    hg_ensembl$refseq <- gsub(" ","",hg_ensembl$refseq )

    hg_ensembl$hgnc_symbol <- as.character(hg_ensembl$hgnc_symbol )
    hg_ensembl$hgnc_symbol <- gsub(" ","",hg_ensembl$hgnc_symbol )

    hg_ensembl$chromosome_name <- as.character(hg_ensembl$chromosome_name )
    hg_ensembl$chromosome_name <- gsub(" ","",hg_ensembl$chromosome_name )

    hg_ensembl$start_position <- as.character(hg_ensembl$start_position )
    hg_ensembl$start_position <- gsub(" ","",hg_ensembl$start_position )
    hg_ensembl$start_position <- as.numeric(hg_ensembl$start_position )

    hg_ensembl$end_position <- as.character(hg_ensembl$end_position)
    hg_ensembl$end_position <- gsub(" ","",hg_ensembl$end_position)
    hg_ensembl$end_position <- as.numeric(hg_ensembl$end_position)
    print(paste("Create",paste(RData_path,hg_RData_unique,sep="/"),sep=" "))
          
    hg_ensembl.unique.tmp <- unique(hg_ensembl[,c("hgnc_symbol","chromosome_name","start_position")])
    hg_ensembl.unique <- hg_ensembl[rownames(hg_ensembl.unique.tmp),]
    hg_ensembl.unique <- hg_ensembl.unique[hg_ensembl.unique$chromosome_name %in% chr,]
    hg_ensembl.unique.plus <- which(hg_ensembl.unique$strand == 1)
    if(length(current.hg19.protein.plus) > 0){
    hg_ensembl.unique[hg_ensembl.unique.plus,"strand"] <- "+"
    }
    hg_ensembl.unique.minus <- which(hg_ensembl.unique$strand == -1)
    if(length(current.hg19.protein.minus) > 0){
    hg_ensembl.unique[hg_ensembl.unique.minus,"strand"] <- "-"
    }

    save(hg_ensembl.unique,file=paste(RData_path,hg_RData_unique,sep="/"))
}
getSNP6infoRData <- function(SNP6_info_SNP_csv,SNP6_info_CN_csv,SNP6_info_RData,SNP6_ProbeRef_csv,SNP6_ProbeRef_RData,RData_path="info/"){
    print(paste(c("Reading: ",RData_path,"/",SNP6_info_CN_csv),collapse=""))
    CN.raw <- read.delim(paste(RData_path,SNP6_info_CN_csv,sep="/"),sep=",",stringsAsFactors=FALSE)
    CN.info <- CN.raw[,c("Probe.Set.ID","Chromosome","Chromosome.Start","Strand","Cytoband","Associated.Gene")]
    colnames(CN.info) <- c("Probe.Set.ID","Chromosome","Physical.Position","Strand","Cytoband","Associated.Gene")
    
    print(paste(c("Reading: ", RData_path,"/",SNP6_info_SNP_csv),collapse=""))
    SNP.raw <- read.delim(paste(RData_path,SNP6_info_SNP_csv,sep="/"),sep=",",stringsAsFactors=FALSE)
    SNP.info <- SNP.raw[,c("Probe.Set.ID","Chromosome","Physical.Position","Strand","Cytoband","Associated.Gene")]
    
    print(paste(c("Merging:",SNP6_info_CN_csv,SNP6_info_SNP_csv),collapse=" "))
    snp6.data <- rbind(SNP.info,CN.info)
    snp6.data <- snp6.data[which(snp6.data$Cytoband != "---"),]
    snp6.data$Physical.Position <- as.numeric(snp6.data$Physical.Position)
    print(paste(c("Write",SNP6_info_RData,"to",RData_path),collapse=" "))
    save(snp6.data,file=paste(RData_path,SNP6_info_RData,sep="/"))
    
    print(paste(c("Reading: ",RData_path,"/",SNP6_ProbeRef_csv),collapse=""))
    probRefData <- read.delim(paste(RData_path,SNP6_ProbeRef_csv,sep="/"),sep=",",stringsAsFactors=FALSE)
    print(paste(c("Write",SNP6_ProbeRef_RData,"to",RData_path),collapse=" "))
    save(probRefData,file=paste(RData_path,SNP6_ProbeRef_RData,sep="/"))
    }

getInterval <- function(hg.genePositions){
    #get gene intervalls of respectiv human genome version
    current.hg.interval <- hg.genePositions[,c("start_position","end_position")]
    current.hg.interval <- array(t(current.hg.interval))
    return(current.hg.interval)
}

getGeneInfo <- function(snp6.feature.info,hg.interval,hg.geneInfo){
        #mapping of SNPs to genes
        hg.geneInfo.list <- as.list(hg.geneInfo)
    	snp6.feature.info$hgnc_symbol <- NA
    	snp6.feature.info$geneID <- NA
    	snp6.list <- as.list(snp6.feature.info)
    	snp6.feature.info.pos <- as.numeric(snp6.feature.info[,"Physical.Position"])
    	proBar <- progressBar(length(snp6.feature.info.pos))
    	for (idxPos in seq(1,length(snp6.feature.info.pos))){
    		wrapper(proBar$env) #increment process bar
    		idx <- which(abs(hg.interval-snp6.feature.info.pos[idxPos])==min(abs(hg.interval-snp6.feature.info.pos[idxPos]))) #get the closest position of a gene for a respectiv SNP
    		#print(idx)
    		if (length(idx) == 1){ # if only one gene is the closest one use this information
    			snp6.list$hgnc_symbol[[idxPos]] <- hg.geneInfo.list$hgnc_symbol[[ceiling(idx/2)]]
    			snp6.list$geneID[[idxPos]] <- hg.geneInfo.list$ensembl_gene_id[[ceiling(idx/2)]]
    		}else{ #if the SNP is in the middle of two genes use the information of the upstream gene
    			idx <- idx[1]
    			snp6.list$hgnc_symbol[[idxPos]] <- hg.geneInfo.list$hgnc_symbol[[ceiling(idx/2)]]
    			snp6.list$geneID[[idxPos]] <- hg.geneInfo.list$ensembl_gene_id[[ceiling(idx/2)]]
    		}
    	}
    	snp6.tmp <- as.data.frame(snp6.list)
    	return(snp6.tmp)
    }
    
getSNP6Mapping <- function(SNP6_mapping_RData,SNP6_info_RData,hg_unique_RData,RData_path="info/"){
        #maps SNPs to their physical position and allocate the respective gene
        print(paste(c("load: ",RData_path,"/",hg_unique_RData),collapse="")) #load RData created in getUniqueHG
        load(paste(RData_path,hg_unique_RData,sep="/"))
        print(paste(c("load: ",RData_path,"/",SNP6_info_RData),collapse="")) #loading SNP info files
        load(paste(RData_path,SNP6_info_RData,sep="/"))
        chromosome <- unique(hg_ensembl.unique$chromosome_name) # get chromosome names of the unique genes 
        first = T
        for (chr in chromosome){ #itterate over all chromsomes and assign a gene to a SNP
            print(paste("Process chromosome: ",chr,sep=""))
            hg.genePositions <- hg_ensembl.unique[hg_ensembl.unique$chromosome_name %in% chr,c("start_position","end_position")]
            hg.geneInfo <- hg_ensembl.unique[hg_ensembl.unique$chromosome_name %in% chr,c("hgnc_symbol","ensembl_gene_id","entrezgene","refseq")]
            hg.interval <- getInterval(hg.genePositions)
            
            snp6.feature.info <- snp6.data[snp6.data$Chromosome %in% chr,]
            snp6.feature.info <- snp6.feature.info[order(snp6.feature.info$Physical.Position),]
            if (first){
                snp6.mapping <- getGeneInfo(snp6.feature.info,hg.interval,hg.geneInfo) #SNP mapping
                first = F
            }else{
                snp6.mapping <- rbind(snp6.mapping,getGeneInfo(snp6.feature.info,hg.interval,hg.geneInfo))
            }
            
        }
        snp6.mapping <- formatSNP6mapping(snp6.mapping)
        save(snp6.mapping,file=paste(RData_path,SNP6_mapping_RData,sep="/"))
        
}
    
formatSNP6mapping <- function(snp6.mapping){
    #processing of the output of getSNP6Mapping and assign the correct values class
    snp6.mapping$Probe.Set.ID <- as.character(snp6.mapping$Probe.Set.ID)
    snp6.mapping$Probe.Set.ID <- gsub(" ","",snp6.mapping$Probe.Set.ID) #replace spaces for uniform names
    
    snp6.mapping$Chromosome<- as.character(snp6.mapping$Chromosome)
    snp6.mapping$Chromosome<- gsub(" ","",snp6.mapping$Chromosome)
    
    snp6.mapping$Physical.Position<- as.character(snp6.mapping$Physical.Position)
    snp6.mapping$Physical.Position<- gsub(" ","",snp6.mapping$Physical.Position)
    snp6.mapping$Physical.Position<- as.numeric(snp6.mapping$Physical.Position)
    
    snp6.mapping$Cytoband<- as.character(snp6.mapping$Cytoband)
    snp6.mapping$Cytoband<- gsub(" ","",snp6.mapping$Cytoband)
    
    snp6.mapping$Strand<- as.character(snp6.mapping$Strand)
    snp6.mapping$Strand<- gsub(" ","",snp6.mapping$Strand)
    
    snp6.mapping$hgnc_symbol <- as.character(snp6.mapping$hgnc_symbol )
    snp6.mapping$hgnc_symbol <- gsub(" ","",snp6.mapping$hgnc_symbol )
    
    
    snp6.mapping$geneID <- as.character(snp6.mapping$geneID )
    snp6.mapping$geneID <- gsub(" ","",snp6.mapping$geneID )
    return(snp6.mapping)
}
