# Supplementary material for: Genome Fusion Detection: a novel method to detect fusion genes from SNP-array data
Source: Bioinformatics. 2013 Jan 17;29(6):671–7. doi: 10.1093/bioinformatics/btt028 (PMC3597144; doi:10.1093/bioinformatics/btt028)
Supplement: Supplementary Data [file supp_btt028_supplementary_source_code.zip › GFD/src/optimisingLoessSmooth.R]

loess.aic <- function (x) {
  
  # Written by Michael Friendly 
  # locfit package 
  # http://tolstoy.newcastle.edu.au/R/help/05/11/15899.html
  # based on http://support.sas.com/documentation/cdl/en/statug/63347/HTML/default/viewer.htm#statug_loess_sect024.htm
  
  if (!(inherits(x,"loess"))) stop("Error: argument must be a loess object")
  # extract values from loess object
  span <- x$pars$span
  n <- x$n
  traceL <- x$trace.hat
  sigma2 <- sum( x$residuals^2 ) / (n-1)
  delta1 <- x$one.delta
  delta2 <- x$two.delta
  enp <- x$enp
  
  aicc <- log(sigma2) + 1 + 2* (2*(traceL+1)) / (n-traceL-2)
  aicc1<- n*log(sigma2) + n* ( (delta1/delta2)*(n+enp)/(delta1^2/delta2)-2 )
  gcv  <- n*sigma2 / (n-traceL)^2
  
  result <- list(span=span, aicc=aicc, aicc1=aicc1, gcv=gcv)
  return(result)
  
}

smooth.err<-function(span.arg){
  assign("last.warning", NULL, envir = baseenv())
  ok<-T
  plot.model<-withCallingHandlers(tryCatch(loess(y~x, degree=1, span=span.arg)),  warning = function(w){ok<<-F; invokeRestart("muffleWarning")})
  if(ok==T){return(eval(parse(text=paste("loess.aic(plot.model)$", span.l, sep=""))))}
  if(ok==F){return(2e10)}
}
