# Supplementary material for: Genome Fusion Detection: a novel method to detect fusion genes from SNP-array data
Source: Bioinformatics. 2013 Jan 17;29(6):671–7. doi: 10.1093/bioinformatics/btt028 (PMC3597144; doi:10.1093/bioinformatics/btt028)
Supplement: Supplementary Data [file supp_btt028_supplementary_source_code.zip › GFD/src/plotting.R]

#This script contains all plots done during the fusion gene analysis

getPlotChrCNV <- function(chrInfoFrame,c_line,chr){
    #plotting chromsomal segmentation
		currentChrPos <- chrInfoFrame$probePosition/ 1e+06
		currentChrCNV <- chrInfoFrame$probeCN
		currentChrIntensity <- chrInfoFrame$probeIntensity#*currentChrCNV
		png(paste(c(graphicaloutput,"/",c_line,"/","cell_line_",c_line,"_chr_",chr,"_noart.png"),collapse=""))
		par(mfrow=c(2,1))
        #(bottom, left, top, right)
		par(mar=c(1,5,5,1))

		plot(currentChrPos,currentChrIntensity, main=c_line, xlim=c(min(currentChrPos),max(currentChrPos)),ylim=c(0,max(currentChrIntensity)),xaxt="n",xlab="",ylab="Intensities",col=rgb(0,100,0,50,maxColorValue=255), pch=16)
		par(mar=c(5,5,1,1))
		plot(currentChrPos,currentChrCNV,xlim=c(min(currentChrPos),max(currentChrPos)),ylim=c(0,max(currentChrCNV)),xlab="genomic position in megabases",ylab="copy number",col="red",type="l")
		

		
		dev.off()

}#end getPlotChrCNV

getCNVcountPlot <- function(cnv.count,cnv.fraction,cnv_names,cnv){
    #plotting the CN frequency
  pdf(paste(c(graphicaloutput,"/",c_line,"/","CNV_plots","_",c_line,".pdf"),collapse=""),width = 15, height = 6) 
  layout(matrix(c(1,2), nrow = 1), widths = c(0.9, 0.1))
  par(mfrow=c(1,2))
  barplot(as.numeric(cnv.count),names.arg=cnv_names,xlim=c(0,(max(cnv)+2)),col="green3",ylab="total frequency of probes",xlab="copy number",main="total frequency of predicted copy number") #gesamt anzahl von CN
  barplot(cnv.fraction,names.arg=cnv_names,col="blue",ylab="relative frequency of probes",xlab="copy number",xlim=c(0,(max(cnv)+2)),main="relative frequency of predicted copy number")#relative CN Anzahl
  title(paste("cell line: ",c_line,sep=""))
  dev.off()
  }

getPropabilityDensityPlot <- function(cnv.probability,cnv.count.data.frame){
    #plotting the CN probability

pdf(paste(c(graphicaloutput,"/",c_line,"/","CNV_probability_destibution","_",c_line,".pdf"),collapse=""),width = 15, height = 6) #beschreibung der CN Verteiltung
layout(matrix(c(1,2), nrow = 1), widths = c(0.9, 0.1))
par(mfrow=c(1,2))
hist(cnv.probability,xlab="copy number probability",ylab="copy number frequency")#relative CN Anzahl
d <- density(cnv.count.data.frame$Freq)
plot(d,type="n")
polygon(d,col="wheat")
dev.off()

}

getcombinationFPplot_self <- function(current.three.dash.gene,current.five.dash.gene,combinationtype,RMS,prediction_five,prediction_three,characterisation){
    #plotting probe intensity values for gene combinations the convergence value less than the threshold
    pdf(paste(c(graphicaloutput,"/",c_line,"/",c_line,"_","FP_plots_self_",characterisation,"_",current.five.dash.gene$hgnc_symbol[1],"_",current.three.dash.gene$hgnc_symbol[1]," ",combinationtype," ","RMS ",RMS,".pdf"),collapse=""),width = 15, height = 6) #beschreibung der CN Verteiltung
    layout(matrix(c(1,2), nrow = 1), widths = c(0.9, 0.1))
    par(mfrow=c(1,2),mar = c(6, 4, 6, 4) )
    three.dash.intensity.max <- max(current.three.dash.gene$probeIntensity)
    five.dash.intensity.max <- max(current.five.dash.gene$probeIntensity)
    total.max <- max(three.dash.intensity.max,five.dash.intensity.max)
    
    plot(x=seq(1,length(current.five.dash.gene$probeIntensity)),y=current.five.dash.gene$probeIntensity,ylim=c(0,total.max),main=current.five.dash.gene$hgnc_symbol[1])
    lines(prediction_five, col="red") 
    plot(x=seq(1,length(current.three.dash.gene$probeIntensity)),y=current.three.dash.gene$probeIntensity,ylim=c(0,total.max),main=current.three.dash.gene$hgnc_symbol[1])
    lines(prediction_three, col="red")
    mtext(paste(c(c_line," possible fusion gene",current.five.dash.gene$hgnc_symbol[1],"-",current.three.dash.gene$hgnc_symbol[1]),collapse=""),outer=TRUE,line=1)
    dev.off()
  
}
getcombinationFPplot <- function(current.three.dash.gene,current.five.dash.gene,combinationtype,RMS){
    #plotting probe intensity values for gene combinations the convergence value larger or equal the threshold
  if(length(current.three.dash.gene$probeIntensity) > 10 & length(current.five.dash.gene$probeIntensity) > 10){
    pdf(paste(c(graphicaloutput,"/",c_line,"/",c_line,"_","FP_plots","_",current.five.dash.gene$hgnc_symbol[1],"_",current.three.dash.gene$hgnc_symbol[1]," ",combinationtype," ","RMS ",RMS,".pdf"),collapse=""),width = 15, height = 6) #beschreibung der CN Verteiltung
    layout(matrix(c(1,2), nrow = 1), widths = c(0.9, 0.1))
    three.dash.intensity.max <- max(current.three.dash.gene$probeIntensity)
    five.dash.intensity.max <- max(current.five.dash.gene$probeIntensity)
    total.max <- max(three.dash.intensity.max,five.dash.intensity.max)
    par(mfrow=c(1,2))
    scatter.smooth(x=seq(1,length(current.five.dash.gene$probeIntensity)),y=current.five.dash.gene$probeIntensity,col="#CCCCCC",ylim=c(0,total.max))    
    scatter.smooth(x=seq(1,length(current.three.dash.gene$probeIntensity)),y=current.three.dash.gene$probeIntensity,col="#CCCCCC",ylim=c(0,total.max))
    title(paste("cell line: ",c_line,sep=" "))
    dev.off()
  }
}
