# Supplementary material for: Genome Fusion Detection: a novel method to detect fusion genes from SNP-array data
Source: Bioinformatics. 2013 Jan 17;29(6):671–7. doi: 10.1093/bioinformatics/btt028 (PMC3597144; doi:10.1093/bioinformatics/btt028)
Supplement: Supplementary Data [file supp_btt028_supplementary_source_code.zip › GFD/src/runparallel.R]

#In this script the entire GFD is applied on a set of cell lines given in the mainDir folder

environment <- function(){
    #AMAZON
    #folder of source code required for GFD
    src <- "/mnt/numbercruncher/src/GFD/"
    #folder with the RData files
    infoPath <- "/mnt/numbercruncher/src/PICNIC-Amazon/info/"
    
    #constant names of the PICNIC output files for each cell line (is a bug within PICNIC)
    segmentFeature <- "segments__feature.TXT.csv"
    outputFeature <- "output__feature.TXT.csv"

    mainDir <- "/mnt/numbercruncher/data/PICNIC_out/output/" # PICNIC out
    graphicaloutput <- "/mnt/numbercruncher/data/PICNIC_out/figures/" #analyse out
    hostlistFile <- "/mnt/numbercruncher/src/PICNIC-Amazon/hostlist.txt" #file with hostnames (compute nodes)
    
        
    proCell <- list.files(mainDir)
    
    c_cpus <- 4
}
#======================================================================================================#
getCluster <- function(nc,hostlistFile){
    #first version of parallel R programming
    #hostlist is a list with the hosts you want use, if you need root permission on the compute nodes write root@hostip within the hostfile
    library("snow")
    hostlist <- read.delim(hostlistFile,header=F) # read hostfile
    hostlist.list <- c(rep(as.character(hostlist[,1]),nc)) # set number of cpu's which will be used on each compute node
    
    cl <- makeCluster(hostlist.list,type="SOCK") # initiallisation of cluster
    return(cl)
} # end getCluster

parallelisation <- function(cl,proCell,src,segmentFeature,outputFeature,mainDir,graphicaloutput,infoPath,SNP6_mapping_RData,SNP6_ProbeRef_RData,hg_unique_RData,chr.name){
    
    cmd <- character(0)
    for (c_line in proCell)
    {
        input <- paste(c(c_line,src,segmentFeature,outputFeature,mainDir,graphicaloutput,infoPath,SNP6_mapping_RData,SNP6_ProbeRef_RData,hg_unique_RData,paste(chr.name,collapse=",")),collapse=";") 
        cmd <- append(cmd,input)
    }
    values.src <- splitList(cmd,length(cl))  # split the vector of cell lines for parallelisation (approximatly same length)
    if(length(cl) == 1){
        values.src <- list(unlist(values.src))
        }
    do.call("c",clusterApply(cl,values.src,lapply,main)) #submit the jobs to the cluster
    
    #stopCluster(cl)
}
maincalculation <-function(com){
    comp <- strsplit(unlist(com)[1],";")
    }

main <- function(com){
    #this function is called for each cell line separately
    global.path <- function(com){
        comp <- strsplit(unlist(com)[1],";")
        c_line <<-  unlist(comp[1])[1]
        src <<- unlist(comp[1])[2]
        segmentFeature <<- unlist(comp[1])[3]
        outputFeature <<- unlist(comp[1])[4]
        mainDir <<- unlist(comp[1])[5]
        graphicaloutput <<- unlist(comp[1])[6]
        infoPath <<- unlist(comp[1])[7]  
        SNP6_mapping_RData <<- unlist(comp[1])[8]
        SNP6_ProbeRef_RData <<- unlist(comp[1])[9]
        hg_unique_RData <<- unlist(comp[1])[10]
        chr.name <-  unlist(comp[1])[11]
        chr.name <<- as.vector(unlist(strsplit(chr.name,",")))
    }
    global.path(com)
    #chr.namec(1:22,"X","Y")
    #libraries
    setwd(infoPath)
    
    if(!exists("snp.cn.list")){
        print("load SNP6 mapping")
        load(SNP6_mapping_RData) #loading SNP6 mapping
        snp.cn.list <<- as.list(snp6.mapping)
        rm(snp6.mapping)
    }
    
    
    if(!exists("probRefData.list")){
        print("load probSNP6Ref")
        load(SNP6_ProbeRef_RData) #loading SNP6 probe reference
        probRefData.list <<- as.list(probRefData)
        rm(probRefData)
    }
    tarFile <- FALSE
    #==========================================================================#
    
    #### read file Info
    setwd(src)
    source("Einlesen_der_daten_parallel.R")
    source("fusionCandidates_parallel.R")
    source("plotting.R")
    source("optimisingLoessSmooth.R")
    source("analyseFusionCandidates_parallel.R")
    
    newFusionCandidates()
    selectedFusionCandidates()
    selectedGeneLoss()
    if (grepl(".tar.gz",c_line)){ #testing if the file is compressed or not
        tarFile <- TRUE
        print(paste("untar:",c_line,sep=" "))
        untar(paste(mainDir,c_line,sep=""),exdir="/",tar="/bin/tar",compressed="gzip") #untar the file if compressed
        
        c_line <- unlist(strsplit(c_line,"\\."))[1]
    }
    c_line <<- c_line
    
    
    segmentInfoFile <- paste(c(graphicaloutput,"/",c_line,"/","segmentInfo_",c_line,".RData"),collapse="")
    
    if(file.exists(segmentInfoFile)){ #if an RData of this cell line allready exists the RData will be used instead of the original PICNIC output
        print(paste("loading: ", segmentInfoFile,sep=""))
        load(segmentInfoFile)
    }else{#if there is no RData of the respective cell line the PICNIC output will be scanned for all necessary information
        print(paste("Creating: ", segmentInfoFile,sep=""))
        outputSubDir <- paste(c(mainDir,c_line,"output2/_feature.TXT/"),collapse="/")
        data <- readInfo(outputSubDir,c_line,outputFeature,segmentFeature)
        segmentInfo <- getSegmentInfo(data$segmentFeatureData,data$outputFeatureData,snp.cn.list,probRefData.list)
        creatingDir(graphicaloutput,c_line)
        save(segmentInfo,file=paste(c(graphicaloutput,"/",c_line,"/","segmentInfo_",c_line,".RData"),collapse="")) #the information get will be saved within a RData file
    }
    
    if (tarFile){ #if there was a compressed file the file is compressed again otherwise not
        tarFolder <- paste(c(mainDir,c_line,".tar.gz"),collapse="")
        tar(tarFolder,file=paste(mainDir,c_line,sep=""),tar="/bin/tar",compression="gzip")
        unlink(paste(mainDir,c_line,sep=""),recursive = T)
        tarFile <- FALSE
    }
    
    seperated.chr.index <- getChrSeperation(segmentInfo$probeChr,chr.name)
    for(chridx in seq(1,length(chr.name))){
        #itterate each chromosome and get the information needed for fusion gene detection
        #get the chromosome information 
        chrInfoFrame <- getChrInfoFrame(chr.name,chridx,seperated.chr.index,segmentInfo$probeCN,segmentInfo$probePosition,segmentInfo$probeIntensity,segmentInfo$probeStrand,segmentInfo$probeCytoband) 
        #get the segmentation of the chromosome
        chr <- chr.name[chridx]
        #print(chr)
        chrInfoFrame_bp.index <- getSegmentation(chrInfoFrame,chr)
        #resolve artefacts
        chrInfoFrame_bp.index_Arte.solved<- artefactFiltering(chrInfoFrame_bp.index$bp.index,chrInfoFrame_bp.index$chrInfoFrame)
        #save the breakpoint index (used later)
        bp.index <- chrInfoFrame_bp.index_Arte.solved$bp.index
        #save the chromosome information without artefacets
        chrInfoFrame <- chrInfoFrame_bp.index_Arte.solved$chrInfoFrame
        #determine gene losses
        getGeneLoss(chrInfoFrame,chr)
        #plot chromosome segmentation
        getPlotChrCNV(chrInfoFrame,c_line,chr)
        #determine fusion gene candidats and creates two list one for the 5-dash candidates and one for the 3-dash candidates
        getFGcandidate(chrInfoFrame,bp.index,chr) 
        #remove the chromosome information object to avoid conflicts with the new itteration step
        rm(chrInfoFrame)
    }
    #write genes losses to a file
    fileFlat.loss <- paste(c(graphicaloutput,"/",c_line,"/",c_line,"_gene.loss.tsv"),collapse="")
    write(paste(colnames(gene.loss),collapse="\t"),fileFlat.loss)
    write.table(gene.loss,fileFlat.loss,append=T,col.names=F,row.names=F,quote=F,sep="\t")
    #plot CN destribution
    CNVdestribution(segmentInfo)
    #write fusion candidates to a file
    fusionCandidatesToFlat()
    #get the minimal and maximal length of a gene within the version of the human genome
    getGeneLengthDistributionHG19()
    probe.count <- 6
    correlation.TH <- 0.9
    
    #determine fusion gene candidates and save them in a list
    getfusionPairs(probe.count)
    #formate the list of predicted fusion genes
    fusionCandidates.intrachromosomal <- as.data.frame(fusionCandidates.intrachromosomal.list,stringsAsFactors=F)
    #remove empty lines
    fusionCandidates.intrachromosomal <- fusionCandidates.intrachromosomal[fusionCandidates.intrachromosomal$five.dash.gene != 0,]
    #rank the fusions by theire correlation value
    fusionCandidates.intrachromosomal.rank <- cbind(fusionCandidates.intrachromosomal,"rank"=rank(1-abs(fusionCandidates.intrachromosomal$cor.estimate)))
    #write possible fusions to a file
    fusionPairsToFlat(fusionCandidates.intrachromosomal.rank,"_intrachromosomal.rank.txt","intra")
    fusionPairsToFlat(fusionCandidates.intrachromosomal.rank[fusionCandidates.intrachromosomal.rank$cor.estimate >= correlation.TH,],"_intrachromosomal.rank.filter.txt","intra")
    
    fusionCandidates.interchromosomal <- as.data.frame(fusionCandidates.interchromosomal.list,stringsAsFactors=F)
    fusionCandidates.interchromosomal <- fusionCandidates.interchromosomal[fusionCandidates.interchromosomal$five.dash.gene != 0,]
    fusionCandidates.interchromosomal.rank <- cbind(fusionCandidates.interchromosomal,"rank"=rank(1-abs(fusionCandidates.interchromosomal$cor.estimate)))
    
    fusionPairsToFlat(fusionCandidates.interchromosomal.rank,"_interchromosomal.rank.txt","inter")
    fusionPairsToFlat(fusionCandidates.interchromosomal.rank[fusionCandidates.interchromosomal.rank$cor.estimate >= correlation.TH,],"_interchromosomal.rank.filter.txt","inter")
    
}
