# Supplementary material for: Genome Fusion Detection: a novel method to detect fusion genes from SNP-array data
Source: Bioinformatics. 2013 Jan 17;29(6):671–7. doi: 10.1093/bioinformatics/btt028 (PMC3597144; doi:10.1093/bioinformatics/btt028)
Supplement: Supplementary Data [file supp_btt028_supplementary_tables_1-6.zip]

Archive with 6 entries (6 files):
- supplementary_table_1.xls
- supplementary_table_2.xls
- supplementary_table_3.xls
- supplementary_table_4.xls
- supplementary_table_5.xls
- supplementary_table_6.xls
