# Supplementary material for: Genome Fusion Detection: a novel method to detect fusion genes from SNP-array data
Source: Bioinformatics. 2013 Jan 17;29(6):671–7. doi: 10.1093/bioinformatics/btt028 (PMC3597144; doi:10.1093/bioinformatics/btt028)
Supplement: Supplementary Data [file supp_btt028_supplementary_tables_1-6.zip › supplementary_table_1.xls]

## Sheet: Supplementary Table 1
Supplementary Table 1: Leukemia dataset
A set of eight hematopoietic and lymphoid tissue cell lines. Cancer type: chronic myeloid leukemia,
acute myeloid leukemia. Seven BCR-ABL1 positive chronic myeloid leukemia (CML)
cell lines and one BCR-ABL1 negative acute myeloid leukemia (AML) cell line.
Tissue	Histology	Number of cell lines	Cell lines
hematopoietic and lymphoid tissue	chronic myeloid leukemia	7	BV-173 JK-1 K-562 MEG-01 KCL-22 LAMA-84 EM-2
hematopoietic and lymphoid tissue	acute myeloid leukemia	1	KG-1
