# Supplementary material for: Genome Fusion Detection: a novel method to detect fusion genes from SNP-array data
Source: Bioinformatics. 2013 Jan 17;29(6):671–7. doi: 10.1093/bioinformatics/btt028 (PMC3597144; doi:10.1093/bioinformatics/btt028)
Supplement: Supplementary Data [file supp_btt028_supplementary_tables_1-6.zip › supplementary_table_2.xls]

## Sheet: Supplementary Table 2
Supplementary Table 2: Prostate cancer data set
Table shows set of 44 primary prostate cancer and 38 matched normal samples of
two different ethnic backgrounds (39 Chinese; 5 UK), of which one Chinese and four UK samples
are TMPRSS2-ERG-positive according to the source (Mao, et al., 2010; GEO accession: GSE18333)
GEO Sample ID	Sample name	Tissue	Histology	Ethnicity	TMPRESS2-ERG positive
GSM457679	SH1	prostate	cancer	Chinese	NO
GSM457681	SH2	prostate	cancer	Chinese	NO
GSM457683	SH3	prostate	cancer	Chinese	NO
GSM457685	SH4	prostate	cancer	Chinese	NO
GSM457687	SH5	prostate	cancer	Chinese	NO
GSM457689	SH6	prostate	cancer	Chinese	NO
GSM457691	SH7	prostate	cancer	Chinese	NO
GSM457692	SH9	prostate	cancer	Chinese	NO
GSM457694	SH10	prostate	cancer	Chinese	NO
GSM457696	SH11	prostate	cancer	Chinese	NO
GSM457698	SH12	prostate	cancer	Chinese	NO
GSM457700	SH13	prostate	cancer	Chinese	NO
GSM457701	SH14	prostate	cancer	Chinese	NO
GSM457703	SH15	prostate	cancer	Chinese	NO
GSM457705	SH16	prostate	cancer	Chinese	NO
GSM457707	SH17	prostate	cancer	Chinese	NO
GSM457709	SH18	prostate	cancer	Chinese	NO
GSM457711	SH19	prostate	cancer	Chinese	NO
GSM457713	SH20	prostate	cancer	Chinese	NO
GSM457715	SH21	prostate	cancer	Chinese	NO
GSM457717	SH22	prostate	cancer	Chinese	NO
GSM457718	SH23	prostate	cancer	Chinese	NO
GSM457720	SH24	prostate	cancer	Chinese	NO
GSM457722	SH25	prostate	cancer	Chinese	NO
GSM457724	SH26	prostate	cancer	Chinese	NO
GSM457726	SH27	prostate	cancer	Chinese	NO
GSM457728	SH28	prostate	cancer	Chinese	NO
GSM457730	SH29	prostate	cancer	Chinese	NO
GSM457732	SH30	prostate	cancer	Chinese	NO
GSM457734	SH31	prostate	cancer	Chinese	NO
GSM457735	SH32	prostate	cancer	Chinese	YES
GSM457736	SH33	prostate	cancer	Chinese	NO
GSM457738	SH34	prostate	cancer	Chinese	NO
GSM457740	SH35	prostate	cancer	Chinese	NO
GSM457742	SH36	prostate	cancer	Chinese	NO
GSM457744	SH37	prostate	cancer	Chinese	NO
GSM457746	SH38	prostate	cancer	Chinese	NO
GSM457748	SH39	prostate	cancer	Chinese	NO
GSM457749	SH40	prostate	cancer	Chinese	NO
GSM457680	SH1	prostate	normal	Chinese	NO
GSM457682	SH2	prostate	normal	Chinese	NO
GSM457684	SH3	prostate	normal	Chinese	NO
GSM457686	SH4	prostate	normal	Chinese	NO
GSM457688	SH5	prostate	normal	Chinese	NO
GSM457690	SH6	prostate	normal	Chinese	NO
GSM457693	SH9	prostate	normal	Chinese	NO
GSM457695	SH10	prostate	normal	Chinese	NO
GSM457697	SH11	prostate	normal	Chinese	NO
GSM457699	SH12	prostate	normal	Chinese	NO
GSM457702	SH14	prostate	normal	Chinese	NO
GSM457704	SH15	prostate	normal	Chinese	NO
GSM457706	SH16	prostate	normal	Chinese	NO
GSM457708	SH17	prostate	normal	Chinese	NO
GSM457710	SH18	prostate	normal	Chinese	NO
GSM457712	SH19	prostate	normal	Chinese	NO
GSM457714	SH20	prostate	normal	Chinese	NO
GSM457716	SH21	prostate	normal	Chinese	NO
GSM457719	SH23	prostate	normal	Chinese	NO
GSM457721	SH24	prostate	normal	Chinese	NO
GSM457723	SH25	prostate	normal	Chinese	NO
GSM457725	SH26	prostate	normal	Chinese	NO
GSM457727	SH27	prostate	normal	Chinese	NO
GSM457729	SH28	prostate	normal	Chinese	NO
GSM457731	SH29	prostate	normal	Chinese	NO
GSM457733	SH30	prostate	normal	Chinese	NO
GSM457737	SH33	prostate	normal	Chinese	NO
GSM457739	SH34	prostate	normal	Chinese	NO
GSM457741	SH35	prostate	normal	Chinese	NO
GSM457743	SH36	prostate	normal	Chinese	NO
GSM457745	SH37	prostate	normal	Chinese	NO
GSM457747	SH38	prostate	normal	Chinese	NO
GSM457750	SH40	prostate	normal	Chinese	NO
GSM457751	P9	prostate	cancer	UK	YES
GSM457753	P55	prostate	cancer	UK	YES
GSM457755	P68	prostate	cancer	UK	YES
GSM457757	P98	prostate	cancer	UK	YES
GSM457759	P130	prostate	cancer	UK	NO
GSM457752	P9	prostate	normal	UK	NO
GSM457754	P55	prostate	normal	UK	NO
GSM457756	P68	prostate	normal	UK	NO
GSM457758	P98	prostate	normal	UK	NO
GSM457760	P130	prostate	normal	UK	NO
