# Supplementary material for: Genome Fusion Detection: a novel method to detect fusion genes from SNP-array data
Source: Bioinformatics. 2013 Jan 17;29(6):671–7. doi: 10.1093/bioinformatics/btt028 (PMC3597144; doi:10.1093/bioinformatics/btt028)
Supplement: Supplementary Data [file supp_btt028_supplementary_tables_1-6.zip › supplementary_table_3.xls]

## Sheet: Supplementary Table 3
Supplementary Table 3: Differences between NBC and GFD
Table shows for each particular property of the prediction workflow the approach of NBC and GFD respectively
Property	NBC	GFD
Basics for fusion gene prediction	Average segmentation calculated during the algorithm Deleting artefacts	Segmentation done by PICNIC Deleting artefacts
Selection of genes might involved in a fusion	Genes containing a breakpoint	Genes containing a breakpoint Genes with a distance of at most 10kb to a breakpoint
Required constraints
Fusion side	Opposite gene ends are fused	Opposite gene ends are fused
Copy number	Same on both sides of the fusion border	Difference of at most +- 1 between both sides of the fusion border
Fusion candidates	Copy number change of each gene is consistent with the fusion.	Change of smoothed probe intensities between two genes results in a positive or negative Pearson correlation. The correlation coefficient has to be >= 0.9
	Rules:	Rules:
	orient(Gene1) x dir(Gene1) != orient(Gene2) x dir(Gene2)	orient(Gene1) x dir(Gene1) == orient(Gene2) x dir(Gene2)
		or
	Examples:	orient(Gene1) x dir(Gene1) != orient(Gene2) x dir(Gene2)
	+- != --
	-- != +-	if correlation >= 0.9
	-+ != --
	-- != -+
	++ != --
	orient(gene): orientation of gene	orient(gene): orientation of gene
	dir(gene): copy number change direction	dir(gene): copy number change direction
Minimal length of a subsegment involved in a fusion	Not considered	7 probes
Minimum and maximum length of a fusion	Not considered	Estimated by hg19
Gene orientation	considered	considered
Subsegment positions	Not considered	considered
Fusion side	considered	considered
Median sequence length and hierarchical clustering	Not considered	Grouping the same fusion out of different cell lines by hierarchical clustering using the differences of the subsegment positions. The detected fusions have to be similar in their subsegment positions as well as in their size. The fusions in one group are allowed to have a variance in their length of at most 40% of the median sequence length and each group has to have a size of at least 2. If a f…
Evaluation of the fusions	Comparison of fusions with fusions found in other samples, calculating p-value, RMS for fusion ranking.	Comparison of fusions with fusions found in other samples, calculating correlation and RMS of fusion border intervals for each predicted fusion in each cell line for comparison of the detected fusions.
RMS	Calculated by the average copy number levels of each side of the fusion over all samples. Describes the differences of the genes involved in a fusion at the fusion border based on the average copy number.	Calculated by smoothed intensity values of 7 probes of each side of the fusion calculated for each fusion predicted in a cell line. Describes the differences of the genes involved in a fusion at the fusion border based on the smoothed intensity values.
