# Supplementary material for: Genome Fusion Detection: a novel method to detect fusion genes from SNP-array data
Source: Bioinformatics. 2013 Jan 17;29(6):671–7. doi: 10.1093/bioinformatics/btt028 (PMC3597144; doi:10.1093/bioinformatics/btt028)
Supplement: Supplementary Data [file supp_btt028_supplementary_tables_1-6.zip › supplementary_table_4.xls]

## Sheet: Supplementary Table 4
Supplementary Table 4: Leukemia dataset - Interchromosomal predicted fusion genes
Table shows all interchromosomal predicted fusion genes within the leukemia cancer dataset
CellLine	RMS	correlation-value	five.prime.gene-CN	three.prime.gene-CN	five.prime.gene-chromosome	three.prime.gene-chromosome	five.prime.gene-Name	three.prime.gene-Name	five.prime.gene-segment.start	five.prime.gene-segment.end	three.prime.gene-segment.start	three.prime.gene-segment.end	hits	frequency	rank	group	filtered.hits	filtered.frequency	filter.rank
BV-173	0.454701	0.999435	3	2	22	9	BCR	ABL1	23525082	23632513	133605487	133761546	7	0.875	100	1	7	0.875	19
EM-2	0.143941	-0.999587	5	4	22	9	BCR	ABL1	23525082	23633005	133660823	133761546	7	0.875	100	1	7	0.875	19
JK-1	0.19744	0.999468	3	3	22	9	BCR	ABL1	23525082	23636087	133630371	133761546	7	0.875	100	1	7	0.875	19
K-562	0.705728	0.999969	13	12	22	9	BCR	ABL1	23525082	23632513	133610179	133761546	7	0.875	100	1	7	0.875	19
KCL-22	0.284615	-0.999849	3	3	22	9	BCR	ABL1	23525082	23606544	133663764	133761546	7	0.875	100	1	7	0.875	19
LAMA-84	0.396561	-0.999902	5	4	22	9	BCR	ABL1	23525082	23632513	133692403	133761546	7	0.875	100	1	7	0.875	19
MEG-01	0.27306	-0.999637	4	4	22	9	BCR	ABL1	23525082	23630275	133620927	133761546	7	0.875	100	1	7	0.875	19
BV-173	0.584915	0.993915	1	2	9	22	ABL1	BCR	133592718	133605045	23633005	23650421	6	0.75	93.5	1	5	0.625	13
EM-2	0.318676	0.98979	2	3	9	22	ABL1	BCR	133592718	133658924	23635685	23650421	6	0.75	93.5	2	5	0.625	13
K-562	0.706878	0.999303	3	2	9	22	ABL1	BCR	133592718	133605045	23633005	23650421	6	0.75	93.5	1	5	0.625	13
LAMA-84	0.24151	-0.98845	2	3	9	22	ABL1	BCR	133592718	133683574	23633005	23650421	6	0.75	93.5	2	5	0.625	13
MEG-01	0.118856	-0.998703	2	2	9	22	ABL1	BCR	133592718	133619550	23632191	23650421	6	0.75	93.5	1	5	0.625	13
EM-2	0.112874	-0.996804	3	3	5	22	JAKMIP2	BCR	146993851	147161178	23635685	23650421	4	0.5	86.5	1	4	0.5	8.5
K-562	0.503213	-0.994871	3	2	5	22	JAKMIP2	BCR	146993851	147161178	23633005	23650421	4	0.5	86.5	1	4	0.5	8.5
LAMA-84	0.958232	0.990144	4	3	5	22	JAKMIP2	BCR	146993851	147161178	23633005	23650421	4	0.5	86.5	1	4	0.5	8.5
MEG-01	0.789289	0.923408	3	2	5	22	JAKMIP2	BCR	146993851	147161178	23632191	23650421	4	0.5	86.5	1	4	0.5	8.5
EM-2	0.793246	0.9993	3	4	5	9	JAKMIP2	ABL1	146993851	147161178	133660823	133761546	3	0.375	76.5	1	3	0.375	3.5
LAMA-84	0.328703	0.992467	4	4	5	9	JAKMIP2	ABL1	146993851	147161178	133692403	133761546	3	0.375	76.5	1	3	0.375	3.5
MEG-01	0.639166	0.908056	3	4	5	9	JAKMIP2	ABL1	146993851	147161178	133620927	133761546	3	0.375	76.5	1	3	0.375	3.5
EM-2	1.45889	-0.910445	4	4	Y	9	PCDH11Y	ABL1	5015418	5057136	133660823	133761546	4	0.5	86.5	1	3	0.375	3.5
KCL-22	1.46079	-0.992676	3	3	Y	9	PCDH11Y	ABL1	5015418	5056732	133663764	133761546	4	0.5	86.5	1	3	0.375	3.5
LAMA-84	0.9925	0.949937	5	4	Y	9	PCDH11Y	ABL1	5015418	5056960	133692403	133761546	4	0.5	86.5	1	3	0.375	3.5
