# Supplementary material for: Genome Fusion Detection: a novel method to detect fusion genes from SNP-array data
Source: Bioinformatics. 2013 Jan 17;29(6):671–7. doi: 10.1093/bioinformatics/btt028 (PMC3597144; doi:10.1093/bioinformatics/btt028)
Supplement: Supplementary Data [file supp_btt028_supplementary_tables_1-6.zip › supplementary_table_5.xls]

## Sheet: Supplementary Table 5
Supplementary Table 5: Leukemia data set - gene truncations
Table shows the results for predicted common truncated genes (genes with breakpoint) within the leukemia data set in at least two cell lines
Hits: number of cell lines with truncated genes
Frequency: the frequency of this truncated genes is calculated regarding all 8 leukemia cell lines
HGNC-Symbol	Strand	Chromosome	Hits	Frequency	CellLine
ABL1	+	9	7	0.875	BV-173	EM-2	JK-1	K-562	KCL-22	LAMA-84	MEG-01
BCR	+	22	7	0.875	BV-173	EM-2	JK-1	K-562	KCL-22	LAMA-84	MEG-01
PCDH11Y	+	Y	4	0.5	BV-173	EM-2	KCL-22	LAMA-84
SCAPER	-	15	3	0.375	BV-173	K-562	MEG-01
FGFR1	-	8	2	0.25	BV-173	KG-1
USH2A	-	1	2	0.25	BV-173	MEG-01
EYS	-	6	2	0.25	BV-173	MEG-01
LCE3B	+	1	2	0.25	EM-2	JK-1
JAKMIP2	-	5	5	0.625	EM-2	K-562	KG-1	LAMA-84	MEG-01
WWOX	+	16	2	0.25	EM-2	K-562
KIAA1267	-	17	2	0.25	EM-2	MEG-01
XG	+	X	3	0.375	JK-1	KG-1	MEG-01
RABGAP1L	+	1	2	0.25	KCL-22	MEG-01
